# Supplementary material for: Association between extreme temperature and acute myocardial infarction hospital admissions in Beijing, China: 2013–2016
Source: PLoS One. 2018 Oct 17;13(10):e0204706. doi: 10.1371/journal.pone.0204706 (PMC6192570; doi:10.1371/journal.pone.0204706)
Supplement: S1 File — (XLSX) [file pone.0204706.s001.xlsx]

## Sheet: Sheet1
gender	admission date(year)	admission date(month)	main discharge diagnosis
male	2013	1	I21.403
male	2013	1	I21.403
male	2013	1	I21.103
female	2013	1	I21.103
male	2013	1	I21.002
male	2013	1	I21.103
male	2013	1	I21.103
female	2013	2	I21.002
female	2013	2	I21.207
female	2013	1	I21.403
male	2013	1	I21.208
male	2013	1	I21.002
male	2013	1	I21.002
male	2013	1	I21.002
male	2013	2	I21.002
male	2013	1	I21.403
male	2013	2	I21.403
female	2013	2	I21.002
male	2013	1	I21.105
male	2013	1	I21.208
male	2013	1	I21.403
male	2013	1	I21.403
male	2013	1	I21.103
male	2013	1	I21.403
male	2013	1	I21.207
male	2013	1	I21.208
male	2013	2	I21.002
male	2013	1	I21.403
male	2013	1	I21.403
male	2013	1	I21.105
male	2013	1	I21.403
female	2013	1	I21.403
male	2013	1	I21.207
female	2013	1	I21.902
female	2013	1	I21.403
female	2013	1	I21.403
male	2013	1	I21.404
male	2013	1	I21.002
male	2013	1	I21.105
male	2013	1	I21.103
male	2013	1	I21.105
male	2013	1	I21.105
male	2013	1	I21.005
male	2013	1	I21.902
female	2013	1	I21.002
male	2013	1	I21.103
male	2013	1	I21.103
female	2013	1	I21.403
male	2013	1	I21.403
female	2013	1	I21.403
female	2013	1	I21.103
male	2013	1	I21.403
female	2013	1	I21.403
male	2013	1	I21.403
female	2013	1	I21.207
male	2013	1	I21.403
female	2013	1	I21.005
male	2013	1	I21.002
male	2013	1	I21.403
male	2013	1	I21.403
female	2013	1	I21.403
female	2013	1	I21.403
male	2013	1	I21.403
male	2013	1	I21.403
female	2013	1	I21.403
male	2013	1	I21.403
male	2013	1	I21.403
male	2013	1	I21.403
male	2013	1	I21.403
female	2013	1	I21.103
female	2013	1	I21.403
male	2013	1	I21.103
male	2013	1	I21.002
male	2013	1	I21.403
female	2013	1	I21.403
female	2013	1	I21.403
male	2013	1	I21.403
male	2013	1	I21.103
female	2013	1	I21.403
male	2013	1	I21.902
male	2013	1	I21.403
female	2013	1	I21.403
male	2013	1	I21.403
male	2013	1	I21.103
female	2013	1	I21.403
male	2013	1	I21.403
male	2013	1	I21.403
male	2013	1	I21.403
male	2013	1	I21.002
male	2013	1	I21.403
male	2013	1	I21.902
male	2013	1	I21.002
male	2013	1	I21.403
female	2013	1	I21.403
female	2013	1	I21.403
male	2013	1	I21.403
female	2013	1	I21.403
male	2013	1	I21.204
male	2013	1	I21.005
male	2013	1	I21.103
female	2013	1	I21.002
female	2013	1	I21.105
male	2013	1	I21.103
female	2013	1	I21.902
female	2013	1	I21.002
male	2013	1	I21.403
male	2013	1	I21.403
male	2013	1	I21.004
female	2013	1	I21.403
male	2013	1	I21.005
male	2013	1	I21.403
male	2013	1	I21.208
female	2013	1	I21.902
male	2013	1	I21.902
male	2013	1	I21.208
male	2013	1	I22.901
male	2013	1	I21.103
female	2013	1	I21.403
female	2013	1	I21.004
male	2013	1	I21.403
female	2013	1	I21.103
male	2013	1	I21.403
male	2013	1	I21.403
female	2013	1	I21.403
male	2013	1	I21.403
female	2013	1	I21.103
female	2013	1	I21.403
female	2013	1	I21.103
female	2013	1	I21.403
male	2013	1	I21.403
female	2013	1	I21.004
male	2013	1	I21.103
female	2013	1	I21.403
male	2013	1	I21.208
female	2013	1	I21.105
male	2013	1	I21.103
male	2013	1	I21.403
male	2013	1	I21.403
male	2013	1	I21.301
male	2013	1	I21.902
male	2013	1	I21.403
male	2013	1	I21.403
male	2013	1	I21.002
male	2013	1	I21.103
male	2013	1	I21.002
female	2013	1	I21.002
male	2013	1	I21.902
female	2013	1	I21.004
female	2013	1	I21.103
male	2013	1	I21.002
male	2013	1	I21.403
female	2013	1	I21.403
male	2013	1	I21.902
male	2013	1	I21.403
male	2013	1	I21.207
female	2013	1	I21.403
female	2013	1	I21.002
female	2013	1	I21.002
female	2013	1	I21.202
male	2013	1	I21.403
male	2013	1	I21.103
male	2013	1	I21.103
male	2013	1	I21.204
female	2013	1	I21.403
male	2013	1	I21.403
female	2013	1	I21.403
male	2013	1	I21.204
male	2013	1	I21.403
male	2013	1	I21.403
female	2013	1	I21.403
female	2013	1	I21.403
male	2013	1	I21.403
male	2013	1	I21.403
female	2013	1	I21.002
male	2013	1	I21.202
male	2013	1	I21.403
male	2013	1	I21.002
female	2013	1	I21.403
male	2013	1	I21.403
male	2013	1	I21.403
male	2013	1	I21.002
male	2013	1	I21.103
male	2013	1	I21.403
female	2013	1	I21.403
male	2013	1	I21.207
male	2013	1	I21.202
male	2013	1	I21.207
male	2013	1	I21.103
male	2013	1	I21.002
male	2013	1	I21.403
female	2013	1	I21.403
female	2013	1	I21.403
male	2013	1	I21.403
male	2013	1	I21.403
female	2013	1	I21.403
male	2013	1	I21.103
female	2013	1	I21.103
male	2013	1	I21.103
male	2013	1	I21.403
male	2013	1	I21.403
male	2013	1	I21.005
female	2013	1	I21.403
male	2013	1	I21.403
male	2013	1	I21.103
male	2013	1	I21.403
male	2013	1	I21.002
male	2013	1	I21.403
female	2013	1	I21.105
male	2013	1	I21.105
male	2013	1	I21.005
male	2013	1	I21.403
male	2013	1	I21.403
male	2013	1	I21.103
male	2013	1	I21.404
female	2013	1	I21.002
female	2013	1	I21.002
male	2013	1	I21.403
male	2013	1	I21.403
male	2013	1	I21.403
male	2013	1	I21.403
male	2013	1	I21.103
male	2013	1	I21.207
female	2013	1	I21.403
male	2013	1	I21.902
female	2013	1	I21.403
male	2013	1	I21.403
female	2013	1	I21.105
female	2013	1	I21.403
female	2013	1	I21.403
male	2013	1	I21.403
male	2013	1	I21.103
male	2013	1	I21.403
male	2013	1	I21.403
male	2013	1	I21.207
male	2013	1	I21.403
male	2013	1	I21.403
male	2013	1	I21.902
male	2013	1	I21.403
male	2013	1	I21.002
male	2013	1	I22.001
male	2013	1	I21.105
male	2013	1	I21.103
male	2013	1	I21.004
female	2013	1	I21.403
male	2013	1	I21.902
female	2013	1	I21.208
male	2013	1	I21.403
male	2013	1	I21.004
male	2013	1	I21.403
female	2013	1	I21.403
male	2013	1	I21.002
male	2013	1	I21.001
male	2013	1	I21.002
male	2013	1	I21.403
female	2013	1	I21.105
male	2013	1	I21.403
male	2013	1	I21.103
male	2013	1	I21.002
female	2013	1	I21.403
male	2013	1	I21.103
female	2013	1	I21.002
female	2013	1	I21.103
male	2013	1	I21.002
male	2013	1	I21.002
male	2013	1	I21.902
male	2013	1	I21.902
male	2013	1	I21.403
female	2013	1	I21.403
male	2013	1	I21.902
female	2013	1	I21.403
male	2013	1	I21.403
female	2013	1	I21.208
male	2013	1	I21.403
male	2013	1	I21.202
male	2013	1	I21.103
male	2013	1	I21.403
male	2013	1	I21.105
male	2013	1	I21.403
female	2013	1	I21.105
female	2013	1	I21.105
male	2013	1	I21.403
male	2013	1	I21.403
male	2013	1	I21.105
male	2013	1	I21.103
male	2013	1	I21.103
female	2013	1	I21.403
male	2013	1	I21.403
male	2013	1	I21.902
female	2013	1	I21.403
female	2013	1	I21.002
female	2013	1	I21.402
male	2013	1	I21.002
male	2013	1	I21.002
male	2013	1	I21.403
male	2013	1	I21.105
male	2013	1	I21.103
male	2013	1	I21.002
female	2013	1	I21.002
male	2013	1	I21.002
male	2013	1	I21.403
male	2013	1	I21.002
male	2013	1	I21.002
male	2013	1	I21.002
male	2013	1	I21.002
male	2013	1	I21.403
male	2013	1	I21.004
male	2013	1	I21.403
male	2013	1	I21.902
female	2013	1	I21.403
female	2013	1	I21.403
male	2013	1	I21.105
male	2013	1	I21.403
male	2013	1	I21.208
male	2013	1	I21.907
female	2013	1	I21.902
female	2013	1	I21.002
female	2013	1	I21.403
male	2013	1	I21.902
male	2013	1	I21.403
female	2013	1	I21.006
male	2013	1	I21.103
female	2013	2	I21.403
female	2013	2	I21.103
male	2013	2	I21.103
male	2013	1	I21.002
female	2013	1	I21.403
female	2013	1	I21.103
male	2013	2	I21.103
female	2013	2	I21.002
male	2013	2	I21.403
male	2013	1	I21.002
male	2013	1	I21.403
male	2013	1	I21.104
male	2013	1	I21.403
male	2013	1	I21.902
male	2013	1	I21.211
male	2013	2	I21.403
male	2013	2	I21.902
female	2013	1	I21.403
female	2013	2	I21.403
male	2013	1	I21.403
male	2013	1	I21.207
male	2013	2	I21.403
male	2013	2	I21.103
male	2013	2	I21.103
male	2013	1	I21.207
male	2013	1	I21.006
female	2013	1	I21.403
male	2013	1	I21.001
female	2013	1	I21.002
male	2013	1	I21.403
female	2013	1	I21.403
male	2013	1	I21.403
female	2013	1	I21.002
female	2013	1	I21.005
male	2013	1	I21.005
female	2013	1	I21.902
male	2013	1	I21.105
male	2013	1	I21.103
male	2013	1	I21.403
female	2013	2	I21.004
male	2013	1	I21.403
male	2013	1	I21.002
female	2013	1	I21.403
male	2013	2	I21.902
male	2013	2	I21.103
female	2013	1	I21.902
female	2013	1	I21.403
female	2013	1	I21.002
male	2013	2	I21.005
male	2013	2	I21.103
female	2013	1	I21.002
male	2013	1	I21.403
male	2013	2	I21.002
male	2013	2	I21.103
male	2013	2	I21.105
male	2013	1	I21.403
male	2013	2	I21.403
female	2013	2	I21.002
male	2013	1	I21.403
male	2013	2	I21.403
male	2013	1	I21.103
male	2013	1	I21.206
male	2013	1	I21.403
female	2013	2	I21.005
male	2013	2	I21.002
male	2013	2	I21.103
male	2013	1	I21.002
male	2013	1	I21.002
male	2013	1	I21.005
female	2013	2	I21.403
male	2013	2	I21.002
male	2013	2	I21.005
male	2013	1	I21.002
male	2013	1	I21.403
male	2013	1	I21.208
female	2013	1	I21.002
male	2013	1	I21.002
male	2013	1	I21.902
female	2013	2	I21.902
male	2013	2	I21.403
female	2013	1	I21.002
male	2013	1	I21.403
female	2013	2	I21.902
male	2013	1	I21.208
female	2013	1	I21.403
male	2013	1	I21.403
female	2013	1	I21.206
male	2013	1	I21.403
female	2013	1	I21.403
male	2013	1	I21.403
male	2013	1	I21.004
male	2013	1	I21.208
male	2013	1	I21.403
male	2013	1	I21.002
male	2013	1	I21.403
male	2013	1	I21.403
female	2013	1	I21.207
female	2013	1	I21.403
male	2013	1	I21.403
female	2013	1	I21.902
female	2013	1	I21.001
male	2013	1	I21.002
female	2013	1	I21.403
male	2013	1	I21.403
male	2013	1	I21.103
female	2013	1	I21.403
female	2013	1	I21.403
male	2013	1	I21.002
male	2013	1	I21.005
male	2013	1	I21.002
male	2013	1	I21.005
male	2013	1	I21.403
female	2013	1	I21.002
male	2013	1	I21.005
male	2013	1	I21.208
male	2013	1	I21.103
female	2013	1	I21.005
male	2013	1	I21.403
female	2013	2	I21.207
male	2013	1	I21.207
male	2013	1	I21.403
male	2013	1	I21.403
male	2013	1	I21.204
female	2013	1	I21.403
female	2013	1	I21.403
female	2013	1	I21.403
male	2013	1	I21.403
male	2013	1	I21.403
male	2013	1	I21.002
male	2013	1	I21.001
male	2013	1	I21.403
male	2013	1	I21.403
female	2013	1	I21.403
male	2013	1	I21.403
male	2013	1	I21.208
female	2013	1	I21.403
male	2013	1	I21.002
male	2013	1	I21.304
female	2013	1	I21.902
female	2013	1	I21.403
female	2013	1	I21.403
male	2013	1	I21.403
female	2013	1	I21.002
male	2013	1	I21.002
male	2013	1	I21.403
male	2013	1	I21.902
male	2013	1	I21.902
male	2013	1	I21.403
female	2013	1	I21.403
male	2013	1	I21.403
male	2013	1	I21.403
male	2013	1	I21.403
male	2013	1	I21.002
male	2013	1	I21.902
male	2013	1	I21.103
male	2013	1	I21.403
female	2013	1	I21.403
male	2013	1	I21.204
female	2013	1	I21.002
female	2013	1	I21.403
female	2013	1	I21.103
male	2013	1	I21.403
male	2013	1	I21.207
male	2013	1	I21.208
male	2013	1	I21.304
male	2013	1	I21.004
female	2013	1	I21.103
female	2013	1	I21.403
male	2013	1	I21.002
male	2013	1	I21.902
male	2013	1	I21.403
male	2013	1	I21.002
male	2013	1	I21.403
female	2013	1	I21.105
male	2013	1	I21.403
female	2013	1	I21.403
male	2013	1	I21.002
male	2013	1	I21.403
male	2013	1	I21.202
female	2013	1	I21.403
male	2013	1	I21.304
male	2013	1	I21.002
male	2013	1	I21.103
male	2013	1	I21.403
male	2013	1	I21.403
female	2013	1	I21.902
male	2013	1	I21.002
male	2013	1	I21.002
female	2013	1	I21.902
male	2013	1	I21.403
male	2013	1	I21.902
male	2013	1	I21.403
female	2013	1	I21.005
male	2013	1	I21.403
male	2013	1	I21.004
male	2013	1	I21.202
male	2013	1	I21.208
female	2013	1	I21.403
female	2013	1	I21.103
male	2013	1	I21.403
female	2013	1	I21.902
female	2013	1	I21.403
female	2013	1	I21.403
male	2013	1	I21.403
male	2013	1	I21.103
female	2013	1	I21.403
female	2013	1	I21.304
female	2013	1	I21.001
female	2013	1	I21.902
male	2013	1	I21.403
male	2013	1	I21.403
female	2013	1	I21.403
male	2013	1	I21.403
male	2013	1	I21.403
female	2013	1	I21.403
female	2013	1	I21.902
female	2013	1	I21.403
female	2013	1	I21.005
male	2013	1	I21.403
male	2013	1	I21.207
male	2013	1	I21.208
male	2013	1	I21.403
male	2013	1	I21.403
male	2013	1	I21.902
female	2013	1	I21.902
male	2013	1	I22.901
male	2013	1	I21.403
female	2013	1	I21.208
female	2013	1	I21.103
male	2013	1	I21.902
female	2013	1	I21.403
female	2013	1	I21.403
male	2013	1	I21.403
male	2013	1	I21.902
male	2013	1	I21.403
male	2013	1	I21.902
female	2013	1	I21.403
male	2013	1	I21.403
male	2013	1	I21.002
male	2013	1	I21.202
male	2013	1	I21.105
male	2013	1	I21.403
male	2013	1	I21.403
female	2013	1	I21.002
male	2013	1	I21.004
female	2013	1	I21.403
male	2013	1	I21.002
female	2013	1	I21.403
female	2013	2	I21.103
female	2013	1	I21.103
female	2013	1	I21.902
female	2013	1	I21.403
male	2013	1	I21.403
male	2013	1	I21.002
male	2013	1	I21.403
female	2013	1	I21.103
male	2013	1	I21.403
female	2013	1	I22.001
male	2013	1	I21.403
male	2013	1	I21.103
female	2013	1	I21.002
male	2013	1	I21.403
female	2013	1	I21.002
male	2013	1	I21.403
female	2013	1	I21.403
female	2013	1	I21.402
male	2013	1	I21.403
male	2013	1	I21.004
male	2013	1	I21.002
male	2013	1	I21.403
male	2013	1	I21.002
female	2013	1	I21.403
female	2013	1	I21.403
male	2013	1	I21.105
female	2013	1	I21.403
female	2013	1	I21.105
male	2013	1	I21.002
male	2013	2	I21.403
female	2013	1	I21.403
male	2013	1	I21.403
male	2013	1	I21.002
female	2013	1	I21.005
male	2013	1	I21.403
male	2013	1	I21.002
male	2013	1	I21.403
female	2013	1	I21.403
female	2013	1	I21.208
male	2013	1	I21.207
female	2013	1	I21.403
male	2013	1	I21.403
female	2013	1	I21.403
male	2013	1	I21.403
male	2013	1	I21.103
male	2013	1	I21.206
male	2013	1	I21.403
male	2013	1	I21.002
male	2013	1	I21.207
male	2013	1	I21.207
male	2013	1	I21.001
female	2013	1	I21.002
male	2013	1	I21.403
male	2013	2	I21.403
male	2013	1	I21.403
male	2013	1	I21.103
female	2013	1	I21.902
female	2013	1	I21.403
male	2013	1	I21.403
male	2013	1	I21.207
male	2013	1	I21.208
female	2013	1	I21.002
male	2013	1	I21.105
male	2013	1	I21.207
male	2013	1	I21.103
male	2013	1	I21.001
female	2013	1	I21.403
male	2013	1	I21.002
male	2013	1	I21.403
female	2013	1	I21.103
female	2013	1	I21.105
male	2013	1	I21.103
female	2013	1	I21.002
male	2013	1	I21.403
male	2013	1	I21.403
male	2013	1	I21.202
female	2013	1	I21.403
male	2013	1	I21.403
male	2013	1	I21.403
male	2013	1	I21.403
male	2013	1	I21.103
male	2013	1	I21.103
female	2013	1	I21.403
male	2013	1	I21.103
male	2013	1	I21.902
male	2013	1	I21.403
male	2013	1	I21.103
male	2013	1	I21.206
female	2013	1	I21.103
male	2013	1	I21.103
male	2013	1	I21.902
male	2013	1	I21.103
female	2013	1	I21.103
female	2013	1	I21.403
female	2013	1	I21.403
male	2013	1	I21.403
female	2013	1	I21.403
female	2013	1	I21.002
female	2013	1	I21.403
male	2013	1	I21.103
male	2013	1	I21.403
female	2013	1	I21.103
female	2013	1	I21.103
female	2013	1	I21.902
female	2013	1	I21.103
female	2013	1	I21.902
female	2013	1	I21.902
male	2013	1	I21.002
male	2013	1	I21.002
female	2013	1	I21.403
female	2013	1	I21.103
male	2013	1	I21.403
male	2013	1	I21.403
male	2013	1	I21.403
male	2013	1	I21.902
female	2013	1	I21.403
female	2013	1	I21.902
male	2013	1	I21.403
male	2013	1	I21.004
male	2013	1	I21.103
male	2013	1	I21.002
male	2013	1	I21.002
male	2013	1	I21.002
male	2013	1	I21.403
female	2013	1	I21.403
male	2013	1	I21.002
male	2013	1	I21.403
male	2013	1	I21.103
male	2013	1	I21.002
female	2013	1	I21.002
female	2013	1	I21.002
female	2013	1	I21.403
female	2013	1	I21.403
male	2013	1	I21.105
female	2013	1	I21.103
male	2013	1	I21.103
female	2013	1	I21.002
male	2013	1	I21.403
male	2013	1	I21.103
male	2013	1	I21.403
female	2013	1	I21.002
female	2013	1	I21.403
male	2013	1	I21.403
male	2013	1	I21.207
male	2013	1	I21.207
male	2013	1	I21.403
male	2013	1	I21.403
male	2013	1	I21.403
male	2013	1	I21.002
male	2013	1	I21.207
male	2013	1	I21.403
male	2013	1	I21.002
male	2013	1	I21.403
male	2013	1	I21.103
female	2013	1	I21.403
male	2013	1	I21.403
male	2013	1	I21.403
male	2013	1	I21.304
female	2013	1	I21.403
male	2013	1	I21.002
male	2013	1	I21.002
male	2013	1	I21.403
male	2013	1	I21.002
male	2013	1	I21.403
male	2013	1	I21.002
male	2013	1	I21.207
male	2013	1	I21.403
male	2013	1	I21.103
male	2013	1	I21.403
male	2013	1	I21.103
male	2013	1	I21.103
male	2013	1	I21.403
male	2013	1	I21.207
male	2013	1	I21.303
male	2013	1	I21.403
male	2013	1	I21.103
male	2013	1	I21.105
female	2013	1	I21.103
female	2013	1	I21.403
male	2013	1	I21.002
male	2013	1	I21.403
female	2013	1	I21.403
male	2013	1	I21.204
male	2013	1	I21.103
male	2013	1	I21.403
male	2013	1	I21.902
female	2013	1	I21.002
male	2013	1	I21.202
female	2013	1	I21.403
female	2013	1	I22.901
female	2013	1	I21.403
female	2013	1	I21.403
female	2013	1	I21.403
male	2013	1	I21.002
male	2013	1	I21.403
male	2013	1	I21.403
female	2013	1	I21.207
male	2013	1	I21.004
male	2013	1	I21.403
male	2013	1	I21.907
male	2013	1	I21.902
male	2013	1	I21.403
male	2013	1	I21.902
male	2013	1	I21.902
male	2013	1	I22.001
female	2013	1	I21.403
female	2013	1	I21.208
male	2013	1	I21.403
male	2013	1	I21.403
female	2013	1	I21.001
male	2013	1	I21.002
female	2013	1	I21.403
male	2013	1	I21.403
male	2013	1	I21.902
male	2013	1	I21.403
female	2013	1	I21.002
male	2013	1	I21.103
male	2013	1	I21.002
female	2013	1	I21.002
female	2013	1	I21.403
male	2013	1	I21.002
female	2013	1	I21.902
male	2013	1	I21.403
male	2013	1	I21.208
male	2013	1	I21.105
male	2013	1	I21.002
female	2013	1	I21.403
male	2013	1	I21.403
male	2013	1	I21.002
male	2013	1	I21.105
male	2013	1	I21.005
male	2013	1	I21.403
female	2013	1	I21.902
male	2013	1	I21.002
male	2013	1	I21.005
female	2013	1	I21.005
male	2013	1	I21.403
male	2013	1	I21.005
female	2013	1	I21.103
male	2013	1	I21.403
female	2013	1	I21.207
male	2013	1	I21.103
female	2013	1	I21.403
female	2013	1	I21.902
male	2013	1	I21.403
female	2013	1	I21.403
female	2013	1	I21.207
male	2013	1	I21.207
female	2013	1	I21.403
male	2013	1	I21.207
female	2013	1	I21.902
male	2013	1	I21.403
male	2013	1	I21.206
male	2013	1	I21.403
female	2013	1	I21.002
male	2013	1	I21.902
female	2013	1	I21.005
male	2013	1	I21.403
male	2013	1	I21.002
male	2013	1	I21.403
male	2013	1	I21.403
male	2013	1	I21.002
male	2013	1	I21.403
male	2013	1	I21.105
male	2013	1	I21.004
male	2013	1	I21.902
male	2013	1	I21.403
male	2013	1	I21.403
female	2013	1	I21.403
male	2013	1	I21.403
female	2013	1	I21.004
female	2013	1	I21.207
male	2013	1	I21.005
male	2013	1	I21.902
male	2013	1	I21.002
female	2013	2	I21.002
female	2013	1	I21.404
male	2013	1	I21.207
female	2013	1	I21.403
male	2013	1	I21.005
female	2013	1	I21.403
male	2013	2	I21.002
male	2013	1	I21.403
female	2013	1	I21.403
male	2013	2	I21.004
female	2013	1	I21.004
male	2013	1	I21.103
male	2013	2	I21.211
female	2013	1	I21.207
female	2013	1	I21.002
female	2013	1	I21.403
male	2013	1	I21.902
female	2013	1	I21.403
male	2013	1	I21.403
male	2013	1	I21.403
male	2013	2	I21.004
female	2013	1	I21.403
female	2013	1	I21.004
male	2013	1	I21.103
male	2013	1	I21.004
male	2013	2	I21.304
male	2013	2	I21.103
female	2013	2	I21.403
male	2013	2	I21.103
male	2013	1	I21.103
female	2013	1	I21.103
male	2013	1	I21.403
female	2013	1	I21.403
male	2013	2	I21.207
male	2013	1	I21.403
male	2013	1	I21.004
male	2013	1	I21.002
male	2013	1	I21.201
male	2013	1	I21.002
male	2013	1	I21.208
female	2013	2	I21.103
male	2013	1	I21.403
male	2013	1	I21.208
male	2013	1	I21.005
male	2013	2	I21.403
male	2013	1	I21.002
male	2013	1	I21.403
female	2013	1	I21.103
male	2013	1	I21.207
male	2013	1	I21.403
male	2013	2	I21.403
male	2013	1	I21.103
male	2013	1	I21.103
male	2013	1	I21.103
male	2013	2	I21.206
female	2013	1	I21.202
male	2013	1	I21.002
female	2013	1	I21.403
male	2013	1	I21.002
male	2013	1	I21.206
male	2013	1	I21.002
male	2013	1	I21.403
male	2013	1	I21.403
male	2013	1	I21.103
male	2013	1	I21.207
male	2013	1	I21.208
male	2013	1	I21.207
male	2013	1	I21.103
male	2013	2	I21.002
male	2013	1	I21.403
male	2013	1	I21.002
female	2013	2	I21.403
male	2013	1	I21.403
male	2013	2	I21.902
female	2013	1	I21.403
female	2013	1	I21.105
male	2013	1	I21.207
male	2013	1	I21.002
male	2013	1	I21.403
male	2013	2	I21.403
male	2013	1	I21.207
female	2013	1	I21.105
male	2013	1	I21.105
male	2013	1	I21.403
female	2013	1	I21.403
male	2013	1	I21.004
female	2013	1	I21.002
female	2013	2	I21.103
male	2013	1	I21.002
male	2013	1	I21.403
male	2013	1	I21.206
male	2013	2	I21.002
female	2013	1	I21.403
male	2013	1	I21.002
female	2013	1	I21.002
male	2013	1	I21.105
male	2013	1	I21.403
male	2013	1	I21.002
male	2013	2	I21.103
male	2013	1	I21.002
male	2013	1	I21.207
male	2013	1	I21.002
male	2013	1	I21.403
female	2013	1	I21.403
male	2013	1	I21.403
male	2013	1	I21.105
male	2013	2	I21.002
male	2013	1	I21.403
male	2013	1	I21.207
male	2013	2	I21.002
female	2013	1	I21.002
male	2013	1	I21.403
male	2013	1	I21.403
male	2013	1	I21.902
male	2013	1	I21.002
female	2013	1	I21.403
male	2013	1	I21.002
male	2013	2	I21.902
male	2013	1	I21.207
male	2013	1	I21.002
male	2013	1	I21.105
male	2013	1	I21.206
male	2013	1	I21.403
female	2013	1	I21.002
male	2013	1	I21.002
male	2013	1	I21.403
male	2013	1	I21.103
female	2013	1	I21.002
male	2013	2	I21.005
male	2013	1	I21.005
male	2013	1	I21.403
male	2013	1	I21.207
male	2013	1	I21.403
male	2013	1	I21.005
female	2013	1	I21.103
female	2013	1	I21.207
male	2013	1	I21.103
male	2013	1	I21.403
female	2013	1	I21.403
male	2013	1	I21.403
male	2013	1	I21.002
female	2013	1	I21.403
male	2013	1	I21.403
male	2013	1	I21.103
male	2013	1	I21.103
male	2013	1	I21.103
male	2013	1	I21.005
male	2013	1	I21.403
female	2013	1	I21.002
male	2013	1	I21.207
male	2013	1	I21.105
male	2013	1	I21.004
female	2013	1	I21.105
male	2013	1	I21.103
male	2013	1	I21.103
male	2013	1	I21.103
male	2013	1	I21.103
male	2013	1	I21.206
female	2013	1	I21.103
female	2013	1	I21.403
female	2013	1	I21.403
male	2013	1	I21.208
male	2013	1	I21.103
male	2013	1	I21.002
female	2013	1	I21.208
male	2013	1	I21.207
female	2013	1	I21.403
male	2013	1	I21.002
male	2013	1	I21.103
female	2013	1	I21.403
female	2013	1	I21.207
male	2013	1	I21.204
male	2013	1	I21.403
female	2013	1	I21.103
male	2013	1	I21.002
male	2013	1	I21.002
female	2013	1	I21.002
male	2013	1	I21.004
male	2013	1	I22.901
female	2013	1	I21.403
male	2013	1	I21.105
male	2013	1	I21.005
male	2013	1	I21.002
male	2013	1	I21.103
female	2013	1	I21.103
male	2013	1	I21.208
male	2013	1	I21.208
male	2013	1	I21.403
male	2013	1	I21.403
female	2013	1	I21.002
female	2013	1	I21.002
female	2013	1	I21.902
male	2013	1	I21.403
male	2013	1	I21.002
male	2013	1	I21.204
male	2013	1	I21.103
male	2013	1	I21.403
male	2013	1	I21.207
female	2013	1	I21.902
male	2013	1	I21.902
male	2013	1	I21.403
female	2013	1	I21.004
female	2013	1	I21.002
male	2013	1	I21.403
male	2013	1	I21.002
female	2013	1	I21.002
female	2013	1	I21.002
male	2013	1	I21.002
male	2013	1	I21.202
female	2013	1	I21.403
male	2013	1	I21.103
male	2013	1	I21.403
male	2013	1	I21.403
male	2013	1	I21.403
male	2013	1	I21.103
male	2013	1	I21.001
male	2013	1	I21.002
male	2013	1	I21.403
male	2013	1	I21.207
female	2013	1	I21.204
female	2013	1	I21.902
female	2013	1	I21.403
male	2013	1	I21.103
female	2013	1	I21.403
female	2013	1	I21.403
female	2013	1	I21.103
female	2013	1	I21.105
male	2013	1	I21.403
male	2013	1	I21.206
male	2013	1	I21.204
male	2013	1	I21.002
female	2013	2	I21.002
female	2013	2	I21.002
female	2013	1	I21.403
male	2013	2	I21.005
male	2013	2	I21.004
male	2013	2	I21.403
male	2013	2	I21.403
male	2013	2	I21.403
female	2013	2	I21.103
female	2013	2	I21.403
male	2013	1	I21.103
female	2013	2	I21.403
female	2013	1	I21.103
male	2013	2	I21.002
male	2013	1	I21.902
female	2013	2	I21.902
male	2013	1	I21.403
male	2013	1	I21.403
male	2013	1	I21.403
female	2013	1	I21.103
female	2013	2	I21.403
female	2013	1	I21.402
male	2013	2	I21.402
female	2013	2	I21.402
female	2013	1	I21.902
male	2013	2	I21.208
male	2013	1	I21.403
male	2013	2	I21.103
female	2013	2	I21.002
female	2013	2	I21.902
male	2013	2	I21.403
female	2013	1	I21.002
female	2013	2	I21.403
male	2013	2	I21.403
male	2013	2	I21.103
male	2013	2	I21.403
female	2013	2	I21.403
male	2013	2	I21.403
female	2013	1	I21.402
male	2013	1	I21.103
male	2013	2	I21.402
male	2013	2	I21.002
male	2013	2	I21.403
male	2013	1	I21.206
female	2013	1	I21.403
male	2013	2	I21.103
female	2013	2	I21.902
male	2013	1	I21.103
male	2013	2	I21.002
male	2013	2	I21.403
female	2013	2	I21.902
male	2013	2	I21.403
female	2013	1	I21.403
female	2013	2	I21.902
female	2013	1	I21.002
male	2013	2	I21.402
male	2013	2	I21.403
male	2013	2	I21.207
male	2013	2	I21.403
female	2013	1	I21.103
male	2013	1	I21.902
male	2013	1	I21.103
female	2013	2	I21.402
female	2013	2	I21.001
male	2013	1	I21.103
male	2013	1	I21.002
male	2013	1	I21.403
female	2013	2	I21.103
male	2013	2	I21.006
male	2013	1	I21.403
male	2013	1	I21.103
female	2013	2	I21.902
male	2013	2	I21.207
male	2013	2	I21.002
male	2013	1	I21.403
female	2013	2	I21.403
male	2013	2	I21.402
female	2013	1	I21.403
male	2013	2	I21.103
female	2013	1	I21.207
male	2013	2	I21.902
female	2013	2	I21.403
female	2013	1	I21.403
female	2013	1	I21.403
female	2013	2	I21.103
male	2013	2	I21.403
female	2013	2	I21.402
male	2013	2	I21.403
male	2013	2	I21.403
female	2013	2	I21.902
female	2013	2	I21.002
male	2013	1	I21.004
female	2013	1	I21.002
female	2013	1	I21.103
male	2013	2	I21.103
female	2013	2	I21.902
male	2013	2	I21.403
female	2013	1	I21.403
male	2013	2	I21.103
female	2013	2	I21.403
female	2013	2	I21.403
male	2013	1	I21.403
female	2013	2	I21.004
female	2013	1	I21.403
female	2013	1	I21.002
male	2013	1	I21.105
male	2013	1	I21.206
male	2013	1	I21.403
female	2013	1	I21.208
female	2013	1	I21.105
male	2013	1	I21.403
male	2013	1	I21.002
male	2013	1	I21.207
female	2013	1	I21.403
female	2013	1	I21.208
male	2013	1	I21.403
male	2013	1	I21.902
female	2013	1	I21.005
female	2013	1	I21.207
male	2013	1	I21.005
female	2013	1	I21.902
female	2013	1	I21.403
female	2013	1	I21.403
female	2013	1	I21.002
male	2013	1	I21.206
female	2013	1	I21.103
female	2013	1	I21.403
male	2013	1	I21.211
female	2013	1	I21.403
male	2013	1	I21.006
male	2013	1	I21.103
female	2013	1	I21.402
female	2013	1	I21.002
male	2013	1	I21.902
male	2013	1	I21.002
male	2013	1	I21.206
male	2013	1	I21.403
male	2013	1	I21.208
female	2013	1	I21.403
male	2013	1	I21.208
male	2013	1	I21.103
female	2013	1	I21.202
male	2013	1	I21.103
female	2013	1	I21.403
female	2013	1	I21.002
female	2013	1	I21.403
male	2013	1	I21.403
male	2013	2	I21.207
female	2013	1	I21.403
male	2013	1	I21.204
female	2013	1	I21.902
female	2013	1	I21.004
female	2013	1	I21.403
female	2013	2	I21.208
male	2013	2	I21.304
male	2013	2	I21.403
male	2013	2	I21.105
male	2013	1	I21.902
male	2013	1	I21.403
male	2013	1	I21.002
male	2013	2	I21.208
male	2013	2	I21.403
male	2013	1	I21.207
male	2013	2	I21.006
female	2013	2	I21.103
male	2013	2	I21.006
female	2013	1	I21.403
male	2013	1	I21.002
male	2013	1	I21.002
male	2013	2	I21.206
male	2013	2	I21.403
male	2013	2	I21.001
female	2013	2	I21.103
male	2013	2	I21.005
male	2013	1	I21.403
male	2013	1	I21.403
male	2013	1	I21.403
male	2013	2	I21.005
male	2013	1	I21.004
male	2013	2	I21.002
male	2013	2	I21.403
male	2013	2	I21.103
male	2013	2	I21.002
male	2013	1	I21.005
male	2013	1	I21.902
male	2013	1	I21.002
male	2013	2	I21.202
male	2013	1	I21.002
female	2013	1	I21.105
male	2013	1	I21.207
male	2013	1	I21.002
male	2013	1	I21.002
male	2013	2	I21.006
male	2013	1	I21.403
male	2013	1	I21.105
female	2013	1	I21.005
female	2013	1	I21.103
female	2013	1	I21.207
female	2013	1	I21.002
male	2013	2	I21.304
male	2013	2	I21.002
male	2013	2	I21.403
male	2013	1	I21.207
male	2013	1	I21.403
male	2013	2	I21.103
female	2013	1	I21.002
male	2013	1	I21.006
male	2013	1	I21.902
female	2013	2	I21.403
male	2013	2	I21.001
male	2013	1	I21.403
male	2013	1	I21.403
male	2013	1	I21.001
male	2013	1	I21.002
male	2013	1	I21.002
male	2013	1	I21.208
female	2013	1	I21.103
male	2013	1	I21.403
male	2013	1	I21.403
male	2013	1	I21.002
female	2013	1	I21.402
female	2013	1	I21.204
male	2013	1	I21.002
male	2013	1	I21.001
male	2013	1	I21.403
male	2013	1	I21.202
male	2013	1	I21.403
male	2013	1	I21.403
female	2013	1	I21.002
female	2013	1	I21.103
female	2013	1	I21.402
male	2013	1	I21.103
male	2013	1	I21.403
female	2013	1	I21.402
male	2013	1	I21.403
male	2013	1	I21.403
male	2013	1	I21.403
female	2013	1	I21.402
male	2013	1	I21.902
male	2013	1	I21.207
female	2013	1	I21.403
female	2013	1	I21.403
male	2013	1	I21.403
male	2013	1	I21.202
male	2013	1	I21.403
male	2013	1	I21.207
male	2013	1	I21.403
male	2013	1	I21.207
female	2013	1	I21.103
female	2013	1	I21.002
female	2013	1	I21.403
male	2013	1	I21.403
female	2013	1	I21.902
male	2013	1	I21.403
female	2013	1	I21.402
female	2013	1	I21.208
male	2013	1	I21.403
male	2013	1	I21.202
female	2013	1	I21.403
female	2013	1	I21.403
female	2013	1	I21.004
male	2013	1	I21.004
male	2013	1	I21.103
female	2013	2	I21.403
female	2013	1	I21.403
female	2013	1	I21.002
male	2013	1	I21.403
male	2013	1	I21.002
male	2013	1	I21.403
female	2013	1	I21.103
male	2013	1	I21.208
female	2013	1	I21.403
male	2013	1	I21.402
male	2013	1	I21.403
female	2013	1	I21.402
female	2013	1	I21.103
male	2013	1	I21.002
female	2013	1	I21.207
male	2013	1	I21.002
male	2013	1	I21.403
female	2013	1	I21.403
male	2013	1	I21.403
female	2013	1	I21.002
female	2013	1	I21.005
male	2013	1	I21.403
female	2013	1	I21.403
female	2013	1	I21.403
male	2013	1	I21.403
male	2013	1	I21.403
female	2013	1	I21.403
male	2013	1	I21.002
male	2013	1	I21.002
male	2013	1	I21.403
male	2013	1	I21.002
male	2013	1	I21.002
male	2013	1	I21.902
female	2013	1	I21.402
male	2013	1	I21.403
male	2013	1	I21.403
male	2013	1	I21.103
male	2013	1	I21.403
female	2013	1	I21.403
male	2013	1	I21.902
male	2013	1	I21.208
male	2013	1	I21.403
male	2013	1	I21.403
male	2013	1	I21.005
female	2013	1	I21.208
male	2013	1	I21.204
female	2013	1	I21.403
female	2013	1	I21.402
male	2013	1	I21.403
male	2013	1	I21.403
female	2013	1	I21.403
male	2013	1	I21.103
male	2013	1	I21.902
female	2013	2	I21.907
female	2013	1	I21.001
female	2013	1	I21.403
male	2013	1	I21.403
female	2013	1	I21.103
female	2013	2	I21.403
female	2013	1	I21.403
male	2013	1	I21.403
female	2013	1	I21.208
male	2013	1	I21.002
male	2013	1	I21.004
male	2013	1	I21.002
female	2013	1	I21.403
female	2013	1	I21.403
male	2013	1	I21.403
female	2013	1	I21.202
male	2013	1	I21.002
male	2013	1	I21.204
male	2013	1	I21.403
male	2013	1	I21.002
male	2013	1	I21.403
male	2013	1	I21.001
female	2013	1	I21.203
female	2013	1	I21.902
male	2013	1	I21.402
female	2013	1	I21.402
male	2013	2	I21.002
male	2013	2	I21.103
male	2013	2	I21.301
female	2013	2	I21.103
male	2013	2	I21.403
male	2013	2	I21.002
male	2013	2	I21.403
male	2013	2	I21.208
female	2013	2	I21.403
male	2013	2	I21.902
male	2013	1	I21.403
female	2013	2	I21.403
female	2013	2	I21.902
male	2013	2	I21.403
male	2013	2	I21.403
male	2013	1	I21.006
male	2013	2	I21.005
male	2013	2	I21.403
male	2013	2	I21.005
male	2013	1	I21.103
female	2013	1	I21.403
male	2013	1	I21.103
male	2013	2	I21.005
male	2013	2	I21.902
male	2013	2	I21.403
male	2013	2	I21.002
male	2013	2	I21.207
male	2013	2	I21.403
female	2013	1	I21.103
male	2013	2	I21.403
male	2013	2	I21.002
female	2013	1	I21.002
female	2013	2	I21.902
male	2013	1	I21.403
male	2013	2	I21.206
male	2013	2	I21.103
female	2013	2	I21.902
male	2013	2	I21.902
male	2013	2	I21.002
male	2013	1	I21.103
female	2013	2	I21.002
male	2013	2	I21.902
female	2013	1	I21.002
female	2013	2	I21.403
male	2013	2	I21.207
female	2013	2	I21.202
female	2013	1	I21.902
male	2013	1	I21.103
male	2013	1	I21.004
male	2013	1	I21.002
male	2013	1	I21.002
male	2013	2	I21.403
male	2013	1	I21.403
female	2013	2	I21.403
female	2013	2	I21.403
female	2013	2	I21.103
male	2013	2	I21.105
female	2013	2	I21.002
female	2013	2	I21.002
male	2013	2	I21.103
male	2013	2	I21.103
male	2013	2	I21.002
female	2013	1	I21.217
male	2013	2	I21.002
male	2013	2	I21.103
male	2013	2	I21.103
male	2013	2	I21.403
female	2013	2	I21.002
female	2013	2	I21.208
male	2013	2	I21.202
male	2013	2	I21.403
male	2013	2	I21.103
male	2013	2	I21.902
female	2013	2	I21.002
male	2013	2	I21.002
male	2013	1	I21.103
female	2013	2	I21.403
male	2013	2	I21.202
male	2013	2	I21.203
male	2013	2	I21.105
male	2013	2	I21.403
male	2013	2	I21.103
female	2013	2	I21.403
male	2013	2	I21.002
male	2013	2	I21.902
male	2013	2	I21.902
male	2013	1	I21.403
male	2013	1	I21.403
male	2013	2	I21.004
male	2013	2	I21.202
male	2013	2	I21.202
male	2013	2	I21.002
female	2013	2	I21.902
female	2013	2	I21.103
female	2013	2	I21.002
male	2013	2	I21.403
female	2013	2	I21.002
male	2013	2	I21.002
male	2013	2	I21.301
male	2013	2	I21.207
female	2013	1	I21.902
female	2013	1	I21.902
male	2013	1	I21.902
male	2013	2	I21.103
male	2013	2	I21.202
male	2013	2	I21.202
male	2013	2	I21.208
male	2013	1	I21.403
male	2013	2	I21.403
male	2013	2	I21.105
male	2013	2	I21.403
female	2013	2	I21.403
female	2013	2	I21.002
female	2013	1	I21.403
male	2013	1	I21.203
male	2013	1	I21.206
female	2013	1	I21.902
male	2013	2	I21.103
female	2013	1	I21.403
female	2013	2	I21.207
male	2013	2	I21.403
female	2013	2	I21.403
female	2013	2	I21.005
male	2013	2	I21.207
female	2013	1	I21.403
male	2013	2	I21.002
male	2013	2	I21.002
male	2013	2	I21.001
male	2013	2	I21.105
female	2013	2	I21.002
male	2013	2	I21.002
male	2013	2	I21.103
male	2013	2	I21.403
male	2013	1	I21.403
male	2013	2	I21.004
male	2013	2	I21.208
female	2013	1	I21.403
female	2013	1	I21.403
male	2013	2	I21.403
male	2013	2	I21.403
male	2013	2	I21.403
male	2013	2	I21.002
male	2013	2	I21.403
male	2013	1	I21.103
male	2013	2	I21.002
male	2013	2	I21.105
male	2013	2	I21.105
male	2013	2	I21.403
male	2013	2	I21.403
female	2013	2	I21.403
male	2013	2	I21.203
female	2013	2	I21.403
female	2013	2	I21.105
male	2013	2	I21.103
male	2013	2	I21.002
male	2013	2	I21.902
male	2013	2	I21.103
male	2013	2	I21.403
male	2013	1	I21.902
male	2013	2	I21.004
female	2013	2	I21.005
male	2013	2	I21.002
female	2013	2	I21.005
male	2013	2	I21.208
male	2013	2	I21.002
male	2013	2	I21.403
male	2013	2	I21.105
female	2013	2	I21.103
male	2013	1	I21.403
female	2013	2	I21.004
male	2013	2	I21.403
male	2013	1	I21.103
female	2013	1	I21.403
female	2013	1	I21.403
female	2013	1	I21.002
male	2013	1	I21.403
male	2013	1	I21.403
male	2013	2	I21.204
male	2013	2	I21.207
male	2013	2	I21.403
male	2013	2	I21.002
male	2013	2	I21.002
male	2013	2	I21.103
male	2013	2	I21.403
male	2013	2	I21.005
male	2013	2	I21.403
male	2013	2	I21.403
male	2013	2	I21.403
female	2013	2	I21.002
male	2013	2	I21.403
female	2013	2	I21.403
female	2013	1	I21.002
male	2013	1	I21.403
male	2013	2	I21.105
female	2013	2	I21.103
male	2013	2	I21.202
male	2013	2	I21.403
male	2013	2	I21.002
male	2013	2	I21.103
male	2013	2	I21.403
female	2013	2	I21.103
male	2013	2	I21.105
male	2013	1	I21.207
female	2013	2	I21.202
female	2013	2	I21.403
female	2013	2	I21.002
male	2013	2	I21.002
female	2013	2	I21.002
male	2013	1	I21.403
male	2013	2	I21.403
male	2013	2	I21.403
male	2013	1	I21.902
female	2013	2	I21.002
male	2013	2	I21.202
male	2013	2	I21.902
female	2013	1	I21.403
male	2013	2	I21.002
male	2013	2	I21.002
male	2013	2	I21.103
male	2013	1	I21.105
female	2013	2	I21.202
male	2013	2	I21.403
male	2013	2	I21.403
male	2013	1	I21.403
male	2013	1	I21.002
female	2013	2	I21.005
female	2013	1	I21.208
male	2013	1	I21.103
male	2013	1	I21.103
male	2013	2	I21.002
female	2013	2	I21.103
male	2013	1	I21.902
male	2013	2	I21.403
male	2013	2	I21.004
male	2013	2	I21.207
female	2013	1	I21.403
female	2013	2	I21.403
male	2013	2	I21.403
male	2013	2	I21.002
male	2013	2	I21.403
male	2013	2	I21.002
female	2013	2	I21.103
male	2013	2	I21.403
male	2013	1	I21.002
male	2013	2	I21.403
male	2013	2	I21.902
male	2013	1	I21.005
female	2013	2	I21.403
female	2013	2	I21.403
female	2013	1	I21.403
male	2013	1	I21.103
female	2013	1	I21.403
male	2013	2	I21.103
male	2013	1	I21.208
male	2013	1	I21.002
male	2013	1	I21.002
female	2013	1	I21.103
female	2013	2	I21.103
male	2013	2	I21.403
female	2013	2	I21.002
female	2013	2	I21.902
female	2013	2	I21.103
male	2013	2	I21.002
male	2013	2	I21.002
female	2013	1	I21.902
male	2013	2	I21.403
male	2013	2	I21.902
male	2013	2	I21.902
female	2013	2	I21.403
female	2013	2	I21.403
male	2013	2	I21.403
male	2013	2	I21.403
male	2013	1	I21.403
male	2013	2	I21.403
male	2013	2	I21.103
male	2013	1	I21.403
male	2013	1	I21.002
male	2013	2	I21.103
male	2013	2	I21.103
male	2013	2	I21.902
male	2013	1	I21.902
male	2013	2	I21.403
male	2013	2	I21.103
male	2013	2	I21.103
male	2013	1	I21.403
male	2013	2	I21.403
female	2013	2	I21.403
male	2013	1	I21.902
female	2013	2	I21.403
female	2013	2	I21.304
male	2013	2	I21.403
female	2013	2	I21.403
female	2013	2	I21.902
male	2013	2	I21.902
female	2013	2	I21.207
male	2013	2	I21.403
male	2013	2	I21.902
male	2013	1	I21.208
female	2013	2	I21.403
male	2013	2	I21.304
male	2013	2	I21.907
female	2013	2	I21.004
female	2013	1	I21.403
male	2013	2	I21.403
female	2013	2	I21.403
male	2013	1	I21.403
male	2013	2	I21.103
female	2013	2	I21.403
male	2013	1	I21.204
male	2013	1	I21.105
male	2013	2	I21.207
male	2013	2	I21.005
male	2013	2	I21.203
female	2013	1	I21.207
male	2013	1	I21.002
male	2013	1	I21.208
male	2013	2	I21.403
male	2013	1	I21.002
female	2013	2	I21.103
male	2013	2	I21.103
female	2013	2	I21.403
female	2013	1	I21.002
male	2013	1	I21.208
male	2013	1	I21.005
male	2013	1	I21.403
male	2013	1	I21.208
female	2013	1	I21.207
male	2013	2	I21.002
male	2013	1	I21.403
male	2013	1	I21.005
female	2013	1	I21.403
male	2013	1	I21.403
male	2013	1	I21.002
male	2013	2	I21.002
female	2013	1	I21.103
female	2013	2	I21.204
female	2013	2	I21.403
female	2013	2	I21.002
female	2013	1	I21.403
female	2013	2	I21.105
female	2013	2	I21.403
male	2013	2	I21.403
male	2013	2	I21.403
male	2013	1	I21.002
male	2013	1	I21.002
male	2013	2	I21.403
male	2013	2	I21.208
male	2013	1	I21.403
male	2013	2	I21.403
male	2013	1	I21.403
female	2013	2	I21.403
male	2013	1	I21.403
female	2013	2	I21.207
male	2013	2	I21.006
male	2013	2	I21.403
male	2013	1	I21.002
male	2013	2	I21.204
female	2013	1	I21.403
male	2013	1	I21.004
female	2013	1	I21.103
male	2013	1	I21.002
male	2013	2	I21.403
female	2013	2	I21.104
male	2013	1	I21.403
female	2013	2	I21.207
male	2013	2	I21.207
female	2013	2	I21.403
male	2013	1	I21.208
male	2013	2	I21.403
male	2013	2	I21.403
male	2013	2	I21.002
male	2013	1	I21.403
male	2013	2	I21.002
female	2013	2	I21.403
male	2013	1	I21.206
female	2013	1	I21.103
female	2013	2	I21.403
male	2013	2	I21.403
male	2013	2	I21.403
male	2013	2	I21.403
male	2013	2	I21.208
male	2013	2	I21.403
male	2013	1	I21.403
female	2013	2	I21.207
male	2013	2	I21.002
male	2013	1	I21.403
female	2013	2	I21.403
female	2013	2	I21.403
male	2013	1	I21.005
male	2013	2	I21.403
male	2013	2	I21.002
female	2013	1	I21.204
male	2013	2	I21.207
male	2013	2	I21.002
male	2013	1	I21.006
female	2013	2	I21.403
female	2013	2	I21.002
female	2013	2	I21.005
female	2013	1	I21.902
female	2013	1	I21.403
male	2013	1	I21.403
male	2013	2	I21.002
female	2013	2	I21.902
female	2013	1	I21.002
female	2013	1	I21.403
male	2013	1	I21.002
female	2013	2	I21.403
male	2013	1	I21.002
male	2013	2	I21.403
male	2013	3	I21.002
female	2013	1	I21.403
male	2013	1	I21.105
male	2013	2	I21.304
male	2013	2	I21.002
male	2013	3	I21.403
male	2013	3	I21.403
male	2013	3	I21.002
female	2013	2	I21.403
female	2013	2	I21.103
male	2013	2	I21.403
male	2013	3	I21.403
male	2013	2	I21.002
male	2013	1	I21.002
female	2013	2	I21.403
female	2013	2	I21.403
female	2013	2	I21.403
male	2013	2	I21.002
male	2013	2	I21.403
female	2013	3	I21.002
male	2013	3	I21.103
female	2013	2	I21.403
female	2013	3	I21.403
female	2013	3	I21.403
male	2013	1	I21.902
male	2013	1	I21.902
male	2013	1	I21.105
male	2013	1	I21.403
female	2013	2	I21.002
female	2013	2	I21.902
female	2013	1	I21.902
male	2013	2	I21.002
female	2013	2	I21.002
female	2013	1	I21.403
female	2013	1	I21.403
male	2013	2	I21.105
male	2013	1	I21.002
female	2013	2	I21.105
female	2013	2	I21.105
female	2013	1	I21.902
male	2013	3	I21.002
male	2013	1	I21.902
male	2013	1	I21.902
female	2013	2	I21.403
male	2013	1	I21.204
male	2013	2	I21.403
male	2013	1	I21.207
male	2013	2	I21.103
female	2013	2	I21.403
male	2013	2	I21.403
female	2013	1	I21.002
male	2013	2	I21.403
male	2013	2	I21.403
female	2013	2	I21.002
male	2013	2	I21.002
female	2013	2	I21.403
male	2013	2	I21.403
male	2013	2	I21.103
female	2013	1	I21.201
male	2013	1	I21.005
male	2013	1	I21.902
male	2013	2	I21.002
female	2013	2	I21.403
male	2013	2	I21.002
male	2013	1	I21.902
male	2013	2	I21.002
male	2013	1	I21.403
male	2013	2	I21.002
male	2013	2	I21.403
male	2013	2	I21.403
male	2013	1	I21.004
male	2013	2	I21.103
male	2013	2	I21.902
male	2013	2	I21.403
female	2013	1	I21.403
male	2013	2	I21.001
male	2013	2	I21.204
male	2013	2	I21.902
female	2013	2	I21.208
male	2013	2	I21.002
female	2013	1	I21.004
male	2013	2	I21.403
male	2013	2	I21.103
male	2013	1	I21.403
female	2013	2	I21.403
female	2013	3	I21.002
male	2013	3	I21.208
male	2013	1	I21.208
male	2013	2	I21.403
male	2013	2	I21.103
male	2013	1	I21.208
female	2013	2	I21.103
male	2013	1	I21.103
male	2013	1	I21.902
male	2013	2	I21.403
male	2013	1	I21.001
male	2013	2	I21.403
female	2013	2	I21.403
female	2013	2	I21.902
male	2013	2	I21.403
male	2013	2	I21.103
male	2013	2	I21.002
male	2013	1	I21.002
male	2013	1	I21.403
female	2013	1	I21.403
female	2013	1	I21.103
female	2013	1	I21.403
male	2013	2	I21.403
female	2013	2	I21.403
male	2013	2	I21.005
male	2013	2	I21.403
male	2013	2	I21.002
female	2013	2	I21.902
female	2013	1	I21.403
male	2013	1	I21.403
male	2013	2	I21.403
male	2013	2	I21.403
female	2013	2	I21.403
male	2013	2	I21.201
male	2013	2	I21.002
female	2013	1	I21.005
female	2013	2	I21.403
male	2013	2	I21.002
female	2013	1	I21.403
male	2013	2	I21.403
female	2013	1	I21.403
male	2013	2	I21.403
male	2013	1	I21.002
male	2013	2	I21.403
male	2013	1	I21.403
male	2013	1	I21.902
female	2013	2	I21.002
male	2013	2	I21.403
male	2013	2	I21.403
male	2013	1	I21.403
male	2013	2	I21.902
male	2013	2	I21.403
male	2013	2	I21.403
male	2013	2	I21.004
male	2013	2	I21.403
female	2013	1	I21.403
male	2013	1	I21.103
male	2013	1	I21.002
male	2013	1	I21.103
female	2013	1	I21.403
male	2013	2	I21.002
male	2013	2	I21.902
female	2013	2	I21.403
male	2013	1	I21.002
female	2013	1	I22.901
female	2013	2	I21.403
male	2013	2	I21.403
male	2013	2	I21.902
male	2013	2	I21.403
male	2013	2	I21.403
male	2013	2	I21.103
male	2013	1	I21.403
male	2013	2	I21.902
male	2013	2	I21.902
male	2013	1	I21.002
female	2013	2	I21.103
male	2013	1	I21.403
female	2013	1	I21.208
male	2013	1	I21.005
male	2013	1	I21.005
male	2013	1	I21.103
female	2013	2	I21.403
female	2013	1	I21.403
male	2013	2	I21.103
female	2013	2	I21.204
female	2013	2	I21.403
female	2013	1	I21.103
male	2013	1	I21.403
[truncated: 79,030 more rows]
