# Supplementary material for: Association between extreme temperature and acute myocardial infarction hospital admissions in Beijing, China: 2013–2016
Source: PLoS One. 2018 Oct 17;13(10):e0204706. doi: 10.1371/journal.pone.0204706 (PMC6192570; doi:10.1371/journal.pone.0204706)
Supplement: S2 File — (XLSX) [file pone.0204706.s002.xlsx]

## Sheet: Sheet1
date	time	Day	year	month	DOW	Total	Male	Female	<65	≥65	PM2.5 Lag0	PM10 Lag0	SO2 Lag0	NO2 Lag0	CO Lag0	O3 Lag0	AQI	Tmean	Tmax	Tmin	ATmin	ATmax	AT	RH	RHmax	RHmin	WS	AP	APmax	APmin
1	1	1	1	1	2	68	37	31	24	44							44	-7	-2	-12	-28.3104	-17.9736	-23.1705	36	-9	-28	18	1024	79	8
2	2	2	1	1	3	38	27	11	16	22							38	-10	-7	-13	-37.1294	-31.0256	-34.083	23	-26	-29	29	1040	31	7
3	3	3	1	1	4	49	33	16	18	31							62	-9	-4	-14	-32.4949	-22.2503	-27.3937	30	-20	-28	21	1043	57	7
4	4	4	1	1	5	73	53	20	34	39							123	-10	-3	-17	-26.3656	-11.8891	-19.1848	44	-18	-23	8	1033	72	13
5	5	5	1	1	6	64	44	20	26	38							106	-7	0	-14	-24.7539	-10.2747	-17.5705	36	-17	-23	10	1029	72	9
6	6	6	1	1	7	54	31	23	22	32							144	-7	0	-13	-23.681	-10.1337	-17.487	43	-14	-19	10	1028	73	13
7	7	7	1	1	1	74	46	28	38	36							214	-7	1	-14	-21.8309	-6.03046	-14.5558	54	-13	-19	6	1025	79	19
8	8	8	1	1	2	71	39	32	29	42							112	-7	-1	-13	-24.3662	-11.8572	-18.1632	45	-11	-23	11	1031	85	8
9	9	9	1	1	3	58	44	14	26	32							89	-7	1	-15	-24.3545	-7.75533	-16.1347	39	-14	-23	8	1031	73	15
10	10	10	1	1	4	54	35	19	25	29							276	-9	-3	-15	-22.7656	-10.0852	-16.4955	69	-7	-18	6	1028	93	30
11	11	11	1	1	5	70	46	24	23	47							362	-4	1	-10	-16.7923	-4.87564	-10.3757	75	-6	-12	5	1024	93	44
12	12	12	1	1	6	50	30	20	22	28							423	-7	-1	-13	-19.8992	-6.98296	-13.5337	81	-6	-15	5	1023	100	57
13	13	13	1	1	7	51	36	15	26	25							403	-4	0	-8	-15.3278	-6.60843	-11.0157	79	-5	-9	6	1024	93	50
14	14	14	1	1	1	74	51	23	33	41							305	-6	0	-11	-18.4941	-6.56813	-13.1566	81	-4	-12	6	1027	100	64
15	15	15	1	1	2	58	34	24	28	30							133	-6	-1	-9	-17.773	-9.08296	-14.5566	81	-5	-10	8	1026	93	55
16	16	16	1	1	3	71	45	26	28	43	164	169.75	40.2727	84.9091	3.66309	9.8	122	-4	1	-10	-20.5187	-8.89544	-14.2355	51	-8	-18	10	1033	93	23
17	17	17	1	1	4	45	27	18	19	26	45.8939	58.101	37.5521	69.1808	1.47333	24.7462	95	-3	3	-10	-20.6131	-6.97561	-13.3376	41	-12	-18	10	1037	73	13
18	18	18	1	1	5	64	49	15	28	36	173.39	200.456	82.4474	114.342	3.7662	7.83774	276	-6	2	-12	-18.9933	-4.03405	-12.6884	63	-8	-14	5	1028	85	30
19	19	19	1	1	6	47	30	17	18	29	181.943	204.598	83.5177	97.461	3.76098	16.234	229	-3	3	-10	-17.6716	-3.80084	-10.2953	56	-7	-14	6	1029	86	20
20	20	20	1	1	7	34	25	9	10	24	89.5669	79.5443	36.6655	70.9388	2.16409	13.8231	128	-3	-1	-4	-11.0307	-7.73914	-9.93985	78	-3	-13	6	1031	100	27
21	21	21	1	1	1	79	55	24	36	43	115.904	99.55	56.6014	74.8986	2.84639	17.7273	164	-1	4	-6	-13.221	-2.16231	-7.7766	76	-4	-9	6	1029	100	31
22	22	22	1	1	2	61	40	21	20	41	131.918	140.994	49.1786	88.957	2.78546	19.1286	230	-8	-1	-14	-21.5984	-7.55185	-15.2285	88	-5	-15	6	1029	100	42
23	23	23	1	1	3	52	35	17	18	34	310.351	328.427	75.7626	129.209	5.65463	6.51799	325	-6	-1	-8	-15.2174	-7.53313	-13.0535	89	-5	-10	6	1020	100	51
24	24	24	1	1	4	62	40	22	30	32	27.1162	54.0312	22.2194	39.4604	0.802122	44.8094	66	-2	5	-8	-26.3467	-12.7798	-20.1432	32	-11	-21	21	1023	68	15
25	25	25	1	1	5	52	32	20	21	31	52.0903	71.3418	57.7465	69.1092	1.93389	16.8556	92	-7	-1	-13	-20.8291	-8.26355	-14.6035	50	-12	-19	6	1024	79	19
26	26	26	1	1	6	35	22	13	12	23	121.993	133.182	81.5915	91.1016	3.16814	10.8947	175	-6	2	-13	-19.9956	-3.9177	-12.624	68	-7	-15	5	1027	92	30
27	27	27	1	1	7	41	33	8	19	22	235.845	246.397	80.8146	102.056	4.79594	7.95364	294	-5	0	-10	-16.6979	-5.78755	-11.3184	85	-5	-11	5	1028	100	53
28	28	28	1	1	1	65	44	21	29	36	328.886	346.5	98.7508	120.585	5.01191	7.06	383	-1	4	-6	-12.4695	-1.35506	-7.00169	80	-4	-7	5	1022	100	49
29	29	29	1	1	2	46	28	18	15	31	369.713	395.675	82.3621	126.164	6.36163	4.94059	396	-5	-2	-8	-14.4622	-7.86437	-11.1933	94	-3	-9	5	1025	100	75
30	30	30	1	1	3	56	39	17	26	30	247.724	285.422	115.18	120.51	5.57399	4.32323	288	-3	-2	-4	-10.8808	-8.66877	-9.77829	88	-4	-6	6	1026	93	76
31	31	31	1	1	4	60	46	14	27	33	151.695	193.667	118.795	101.735	5.06107	4.38163	191	-1	0	-2	-7.88177	-5.62638	-6.75821	93	0	-4	5	1024	100	75
32	32	32	1	2	5	51	29	22	18	33	34.6014	33.8876	35.6897	39.1172	1.37881	37.2172	52	-2	3	-6	-20.5559	-10.9507	-16.33	50	-3	-18	16	1028	100	11
33	33	33	1	2	6	51	35	16	24	27	38.5512	47.733	40.5284	60.5753	1.22231	22.0268	79	-3	4	-11	-20.234	-4.47391	-11.9215	42	-8	-18	8	1032	69	12
34	34	34	1	2	7	39	32	7	21	18	153.084	122.036	68.8506	80.5942	3.16228	3.64935	208	-3	-1	-7	-14.1383	-7.53313	-9.76213	89	-2	-10	6	1021	100	47
35	35	35	1	2	1	45	33	12	16	29	45.3662	36.2574	32.2057	42.3936	1.03006	38.3652	57	-4	1	-8	-20.5038	-10.9305	-16.2905	54	-5	-16	13	1028	100	18
36	36	36	1	2	2	46	31	15	23	23	80.1763	70.5663	34.5163	55	1.44803	21.8262	113	-4	-1	-9	-17.7423	-9.02677	-12.3408	84	-3	-10	8	1024	100	62
37	37	37	1	2	3	46	28	18	22	24	75.4228	49.4589	20.2799	41.2313	1.65934	38.7347	84	-3	4	-11	-24.3294	-8.35217	-15.9276	54	-4	-29	14	1026	100	6
38	38	38	1	2	4	47	31	16	18	29	9.51923	22.2897	12.1929	18.5498	0.530222	58.1897	38	-10	-3	-16	-33.1436	-19.8638	-27.0452	27	-22	-29	19	1038	43	5
39	39	39	1	2	5	34	20	14	15	19	43.9073	53.2143	41.6	45.9233	1.15723	36.9967	38	-9	-3	-14	-24.7334	-13.3699	-19.6018	39	-13	-24	10	1036	73	11
40	40	40	1	2	6	48	34	14	25	23	149.183	171.83	84.0197	72.2918	2.25213	21.4918	210	-6	3	-13	-20.8143	-3.90078	-13.5301	52	-11	-18	6	1026	92	21
41	41	41	1	2	7	45	28	17	23	22	63.4487	81.5139	36.4221	30.0357	0.672065	51.6938	114	-4	1	-9	-20.4039	-10.0719	-15.2653	29	-15	-24	11	1031	50	9
42	42	42	1	2	1	52	37	15	22	30	57.0641	64.3786	40.865	40.5756	1.24329	37.1032	90	-6	-1	-9	-18.0895	-9.66355	-14.9559	50	-9	-20	8	1033	74	33
43	43	43	1	2	2	42	27	15	19	23	106.83	141.996	44.233	48.288	1.80754	37.2987	151	-2	6	-9	-18.0691	-1.99726	-10.6952	52	-6	-21	8	1026	93	11
44	44	44	1	2	3	58	37	21	29	29	242.987	260.408	58.1115	76.9672	3.21921	21.1443	299	-2	5	-9	-16.4342	-1.04336	-8.89498	75	-5	-10	6	1022	100	34
45	45	45	1	2	4	57	36	21	28	29	75.8922	107.771	32.6656	42.5132	1.14628	42.8505	96	-1	3	-4	-17.3503	-10.0504	-14.2381	30	-6	-24	14	1026	86	9
46	46	46	1	2	5	52	37	15	28	24	38.3966	53.0824	31.0884	34.6881	0.879231	49.2389	61	-4	3	-11	-22.3775	-7.77555	-15.1453	37	-10	-22	11	1028	62	11
47	47	47	1	2	6	90	60	30	36	54	103.919	110.172	70.9477	61.6144	2.1714	22.0295	156	-3	3	-8	-15.5265	-3.67591	-10.2145	61	-3	-12	6	1022	75	37
48	48	48	1	2	7	47	31	16	18	29	105.737	113.584	42.9148	45.8333	1.66876	37.9443	122	1	6	-4	-14.2055	-3.36644	-8.85212	53	-1	-25	10	1020	100	4
49	49	49	1	2	1	56	44	12	28	28	18.4583	29.9164	20.7492	34.0779	0.626614	48.8896	47	-1	4	-6	-16.6264	-6.22246	-11.4569	29	-11	-21	10	1027	50	11
50	50	50	1	2	2	53	32	21	21	32	21.689	34.0983	22.2357	32.3737	0.716396	49.0369	50	-4	2	-9	-22.5243	-11.1717	-17.3952	27	-12	-26	14	1030	59	6
51	51	51	1	2	3	72	47	25	30	42	68.1779	82.1092	39.7838	59.4257	1.75789	25.1858	98	-2	7	-10	-17.7754	0.285827	-9.41699	45	-9	-20	6	1027	86	10
52	52	52	1	2	4	62	45	17	29	33	152.549	162.659	56.4934	78.1225	2.78273	12.9502	214	-2	3	-6	-13.2467	-3.35111	-8.91238	74	-4	-17	6	1028	93	39
53	53	53	1	2	5	65	46	19	26	39	65.4484	68.351	23.7905	49.585	1.32798	43.781	72	0	7	-7	-18.2705	-3.51134	-10.9747	36	-6	-26	11	1030	93	4
54	54	54	1	2	6	42	29	13	19	23	92.9936	109.128	54.2814	82.955	1.87404	25.7556	154	0	10	-9	-16.1018	4.07783	-6.71429	39	-7	-18	5	1028	68	14
55	55	55	1	2	7	33	22	11	16	17	248.551	275.531	138.368	111.055	4.70539	5.87419	299	0	4	-5	-11.7216	-1.99854	-6.3718	56	-5	-10	5	1026	80	32
56	56	56	1	2	1	68	52	16	30	38	153.67	167.058	88.7616	78.9139	3.34413	5.9106	189	0	2	-2	-8.17758	-3.73155	-5.96887	76	-2	-9	5	1027	93	37
57	57	57	1	2	2	40	25	15	16	24	173.671	189.952	68.8105	87.2484	3.08588	19.9183	238	2	11	-7	-15.8246	4.21093	-6.08751	65	-2	-8	8	1020	100	23
58	58	58	1	2	3	61	47	14	30	31	191.479	200.781	46.8484	90.1774	2.96206	28.2548	242	4	16	-6	-14.943	9.45342	-4.2326	51	-2	-18	8	1017	100	5
59	59	59	1	2	4	53	38	15	25	28	220.394	375.929	32.7387	62.371	2.20784	40.5839	251	6	11	0	-15.6733	-3.61073	-9.18219	46	3	-23	18	1015	100	7
60	60	60	1	3	5	55	39	16	22	33	7.25641	14.6193	9.14052	18.5131	0.404248	67.3431	42	1	6	-3	-29.1415	-19.9068	-25.0535	16	-19	-26	32	1032	23	5
61	61	61	1	3	6	37	20	17	15	22	31.2733	42.7639	31.5309	55.7101	0.936117	31.5537	76	-1	4	-5	-14.2247	-4.87608	-10.0943	27	-13	-19	8	1033	46	9
62	62	62	1	3	7	51	34	17	21	30	80.1699	112.671	49.9486	75.6141	1.79141	21.8457	112	4	17	-7	-14.7944	10.9691	-3.2884	34	-8	-18	6	1021	74	6
63	63	63	1	3	1	51	41	10	20	31	21.6699	41.1023	18.89	40.1036	0.729405	52.6634	58	7	17	-2	-15.452	4.47596	-6.13963	20	-9	-20	14	1023	59	4
64	64	64	1	3	2	57	32	25	23	34	133.536	160.756	72.5752	104.519	2.06966	18.9574	196	6	14	-3	-10.6184	7.69531	-1.09041	36	-5	-12	6	1016	74	12
65	65	65	1	3	3	60	39	21	26	34	204.333	234.787	101.37	127.898	2.84636	8.59016	257	7	14	1	-7.64704	6.71649	-1.14719	44	-3	-6	8	1013	70	18
66	66	66	1	3	4	64	44	20	21	43	242.404	289.576	84.3248	140.759	3.8019	22.4405	305	8	19	-3	-9.64374	15.3337	2.37363	53	1	-5	5	1008	93	13
67	67	67	1	3	5	70	43	27	25	45	200.662	247.033	58.3878	111.371	2.97899	35.8537	252	10	21	0	-10.0128	14.0108	0.982403	49	3	-6	10	1005	80	10
68	68	68	1	3	6	41	27	14	22	19	59.8595	205.453	29.8635	41.9113	1.12991	50.4726	150	10	19	1	-14.9069	4.71469	-5.30537	32	-2	-22	18	1009	75	4
69	69	69	1	3	7	34	25	9	17	17	36.7076	62.7904	21.6195	45.4646	0.747121	50.303	67	3	12	-4	-14.6252	2.15501	-7.37537	25	-7	-22	10	1026	69	7
70	70	70	1	3	1	64	46	18	32	32	122.81	160.088	85.1845	82.4951	1.61179	17.0259	166	4	12	-2	-10.9214	4.20181	-4.55434	39	-3	-11	8	1020	69	17
71	71	71	1	3	2	56	38	18	25	31	126.302	145.912	30.1922	80.2459	1.75174	4.98361	168	6	8	3	-3.25117	2.55742	0.204108	78	4	-6	6	1014	93	25
72	72	72	1	3	3	52	38	14	29	23	17.1877	22.7542	12.9406	34.6304	0.489799	54.8224	50	3	8	-1	-12.0819	-2.5334	-7.87549	33	-4	-19	11	1028	64	9
73	73	73	1	3	4	40	31	9	20	20	96.6161	106.084	50.9346	72.5654	1.4116	18.366	133	4	10	-2	-11.9734	1.38698	-5.41811	59	-3	-7	10	1028	86	21
74	74	74	1	3	5	58	34	24	31	27	205.245	225.614	69.7184	103.273	2.17802	16.9806	271	4	11	-2	-8.36898	6.31093	-1.75724	65	2	-5	5	1020	93	34
75	75	75	1	3	6	39	29	10	18	21	237.7	233.945	65.1792	93.316	2.33196	40.8464	288	8	15	2	-7.67366	7.20097	-0.984961	57	3	-3	10	1022	87	27
76	76	76	1	3	7	33	29	4	23	10	282.91	289.785	68.5294	112.203	2.43856	37.7803	348	9	16	3	-2.90096	12.3317	3.92103	64	6	0	5	1008	81	37
77	77	77	1	3	1	46	33	13	23	23	69.3161	87.4903	12.9836	38.3115	0.750449	63.5625	76	7	13	2	-15.9088	-4.02273	-10.5774	34	3	-23	21	1007	87	4
78	78	78	1	3	2	45	35	10	14	31	36.3441	36.4695	8.81169	40.1753	0.661255	29.3497	61	2	6	-1	-10.5579	-2.62671	-7.20828	77	1	-6	10	1014	100	43
79	79	79	1	3	3	50	29	21	14	36	47.0611	42.6559	10.89	37.5081	0.819725	41.6786	71	1	6	-4	-13.9357	-2.81165	-8.46227	71	-1	-11	10	1023	100	28
80	80	80	1	3	4	58	40	18	24	34	134.736	142.894	23.9902	72.5795	1.3818	22.1574	185	3	8	-1	-10.8201	-0.772852	-6.42594	63	-1	-5	10	1011	80	36
81	81	81	1	3	5	57	39	18	24	33	60.609	86.2468	19.75	45.6331	0.871406	51.8831	79	6	10	2	-10.846	-2.14125	-6.5363	41	-1	-14	14	1017	81	18
82	82	82	1	3	6	47	29	18	22	25	50.5627	78.1672	25.9838	48.0485	1.07636	35.5372	72	7	13	0	-12.833	1.56791	-5.21512	48	-3	-19	14	1014	80	7
83	83	83	1	3	7	35	20	15	19	16	11.1318	19.3488	7.72656	22.6797	0.372458	67.9725	50	4	10	-2	-15.3824	-2.82903	-9.15652	24	-10	-19	14	1022	47	5
84	84	84	1	3	1	58	37	21	29	29	119.058	147.32	39.7573	73.4466	1.31439	56.835	131	3	11	-3	-13.2891	1.90278	-6.90066	44	-5	-10	10	1021	80	18
85	85	85	1	3	2	70	52	18	32	38	178.895	216.045	56.2517	81.2569	1.68699	21.5276	231	7	13	0	-8.53224	6.01457	-0.850026	53	3	-8	8	1013	80	25
86	86	86	1	3	3	53	37	16	23	30	94.2694	123.137	16.1667	41.0544	0.99721	47.5631	116	12	20	5	-6.83477	10.2865	0.932814	44	5	-20	13	1010	93	4
87	87	87	1	3	4	70	47	23	27	43	23.1749	43.8317	7.53156	30.1827	0.528897	69.9443	55	7	13	2	-9.23462	2.28663	-4.03963	20	-3	-21	11	1021	57	7
88	88	88	1	3	5	62	41	21	25	37	74.5374	115.027	32.2734	63.5436	1.3842	35.1811	97	4	11	-1	-9.73847	3.38927	-4.36666	46	-3	-14	8	1022	75	15
89	89	89	1	3	6	42	29	13	25	17	77.3355	104.616	51.9935	53.6046	1.59162	48.2787	106	6	11	1	-8.91709	2.16225	-3.4589	50	1	-8	10	1022	81	27
90	90	90	1	3	7	46	33	13	25	21	168.468	185.603	19.492	63.717	1.35704	11.2508	224	6	8	3	-4.62618	1.19277	-1.16507	79	3	1	8	1019	87	58
91	91	91	1	4	1	72	43	29	34	38	98.3311	124.913	24.017	43.2203	1.34257	53.8673	122	9	16	3	-8.95069	5.65406	-2.35988	46	4	-18	13	1017	93	11
92	92	92	1	4	2	56	40	16	22	34	94.0797	139.35	34.1858	59.4223	1.26371	65.9797	134	8	18	-1	-9.85084	11.1179	-0.185938	40	3	-17	8	1017	76	14
93	93	93	1	4	3	76	50	26	37	39	120.088	192.534	37.835	72	1.46615	62.4488	152	10	19	2	-7.99943	11.1104	0.73966	43	2	-4	10	1012	81	18
94	94	94	1	4	4	42	30	12	13	29	63.7508	96.7655	45.3279	67.0584	2.01661	31.5162	90	9	12	6	-3.27397	3.58722	0.118405	56	5	-5	10	1015	93	28
95	95	95	1	4	5	33	23	10	12	21	55.1704	39.7642	10.6731	35.2557	1.16068	44.6851	72	8	14	3	-10.8008	1.74826	-5.22031	56	7	-11	16	1018	100	15
96	96	96	1	4	6	47	31	16	17	30	13.6266	27.076	6.63696	27.0792	0.450492	64.2607	49	7	14	-1	-12.1381	3.87942	-3.70945	30	-3	-14	11	1017	80	5
97	97	97	1	4	7	66	52	14	25	41	76.6938	112.311	35.9404	57.3987	1.23497	43.6667	104	9	15	3	-8.97567	4.42708	-2.39771	45	4	-8	13	1008	71	15
98	98	98	1	4	1	69	49	20	33	36	25.3398	111.706	4.96078	17.4822	0.378502	79.9441	74	9	13	5	-16.5386	-8.06538	-12.3299	23	3	-22	26	1012	81	5
99	99	99	1	4	2	56	36	20	24	32	12.4097	27.8905	4.35922	14.9644	0.347896	86.7363	47	9	13	5	-16.5674	-8.11471	-12.3678	22	-9	-15	26	1020	33	10
100	100	100	1	4	3	51	34	17	26	25	13.1197	27.8293	5.11551	27.7393	0.424752	69.375	49	9	14	4	-14.1101	-3.54176	-8.86777	22	-9	-16	21	1019	39	7
101	101	101	1	4	4	58	38	20	29	29	19.4143	46.7008	7.57801	49.227	0.626227	50.5355	62	9	18	1	-13.7885	4.09102	-5.48126	19	-7	-18	16	1018	44	4
102	102	102	1	4	5	67	47	20	27	40	55.1886	105.389	19.4357	71.5252	0.8564	34.8464	87	12	23	1	-8.01523	15.8961	3.64741	27	1	-12	8	1012	65	8
103	103	103	1	4	6	40	30	10	20	20	59.1851	113.222	18.3007	43.0425	0.738065	52.2026	83	16	27	5	-7.15108	17.7704	4.87574	33	4	-15	13	1004	81	8
104	104	104	1	4	7	39	26	13	14	25	40.2427	94.7978	12.6053	31.5263	0.541763	78.1053	75	9	17	2	-12.6881	3.20355	-5.36777	22	-2	-19	16	1010	43	8
105	105	105	1	4	1	69	43	26	25	44	73.2135	152.628	43.0556	54.7	1.35962	62.5098	103	12	19	5	-4.82104	10.9657	2.89421	41	4	-4	10	1003	61	18
106	106	106	1	4	2	62	42	20	30	32	54.6388	135.983	26.8452	39.45	0.962503	75.3497	94	13	21	6	-3.79795	13.1923	3.92393	39	2	-5	10	1007	70	17
107	107	107	1	4	3	53	35	18	21	32	47.4335	76.6055	17.4078	37.7474	0.691586	74.6981	68	12	16	8	-2.32129	6.63497	2.10181	39	1	-9	11	1011	62	15
108	108	108	1	4	4	34	24	10	11	23	10.1255	34.5636	3.83673	17.0464	0.268367	79.339	49	10	15	5	-11.8687	-1.45764	-6.69314	15	-7	-20	19	1023	30	4
109	109	109	1	4	5	49	32	17	22	27	44.3097	78.6805	15.9608	37.7614	0.717964	53.4902	65	7	9	4	-7.65217	-2.05725	-4.31701	54	2	-10	13	1024	81	20
110	110	110	1	4	6	37	25	12	17	20	72.3859	86.0244	9.80323	42.9871	0.727742	57.871	97	8	16	1	-8.78714	8.35277	-1.02031	56	3	-4	10	1021	100	22
111	111	111	1	4	7	41	26	15	22	19	115.463	143.202	21.6913	59.4847	1.06849	44.8216	156	11	19	4	-5.52535	11.9784	2.37848	55	4	0	10	1018	87	27
112	112	112	1	4	1	68	52	16	34	34	158.461	172.215	44.7467	59.033	1.22251	37.8328	215	11	16	7	-2.55381	8.19161	2.11093	65	7	3	11	1014	81	43
113	113	113	1	4	2	61	44	17	25	36	181.668	208.152	23.6271	63.0464	1.31211	23.066	239	12	16	8	-0.383985	9.43045	4.41882	74	9	6	10	1011	100	49
114	114	114	1	4	3	62	41	21	21	41	84.602	108.072	8.56949	44.0203	0.973814	44.1932	111	15	25	5	-6.7485	16.7985	4.5394	47	8	-12	13	1010	100	5
115	115	115	1	4	4	70	48	22	33	37	12.9581	36.9696	4.42718	31.4951	0.410997	63.6916	57	17	23	11	-6.92159	5.96409	-0.551638	18	-2	-16	21	1013	41	4
116	116	116	1	4	5	66	44	22	32	34	61.5387	119.456	26.7386	61.8072	0.900601	63.8431	93	14	24	6	-2.67534	17.3455	5.97942	30	3	-8	8	1010	62	13
117	117	117	1	4	6	53	40	13	20	33	62.2393	115.056	38.289	51.093	1.01246	93.3167	100	17	24	9	-0.713826	16.3382	8.16913	34	5	-8	10	1010	62	12
118	118	118	1	4	7	64	46	18	23	41	74.6656	116.454	50.8935	54.2452	1.68716	84.0226	99	16	20	11	3.34603	13.8634	9.09419	45	8	-10	8	1010	71	13
119	119	119	1	4	1	44	28	16	18	26	18.4091	71.8524	4.23853	29.3486	0.373385	77.765	71	18	29	7	-7.63869	16.0398	3.95513	17	6	-15	16	1012	62	4
120	120	120	1	4	2	49	36	13	25	24	22.2066	58.2281	6.15	35.7533	0.41133	73.16	68	19	29	10	-2.57406	17.6128	6.84034	13	-3	-15	13	1014	37	4
121	121	121	1	5	3	51	37	14	22	29	39.0104	89.9786	15.5018	39.0636	0.621201	85.9962	80	17	25	8	-0.46875	18.7352	9.44153	32	4	-7	8	1015	76	12
122	122	122	1	5	4	65	43	22	26	39	80.0101	123.246	40.1695	50.5118	1.05064	87.5464	104	18	24	13	3.1746	16.0309	8.88205	38	7	0	11	1012	63	18
123	123	123	1	5	5	62	44	18	32	30	62.9871	85.087	21.0615	30.7702	0.809683	117.357	98	17	22	12	3.35622	15.4375	9.25369	51	10	3	10	1016	82	20
124	124	124	1	5	6	46	25	21	20	26	94.529	122.422	24.0393	37.8557	0.775987	104.361	124	18	25	11	-0.153973	16.5901	7.95769	45	10	-1	13	1016	77	13
125	125	125	1	5	7	36	22	14	16	20	173.247	222.266	46.3734	64.8864	1.37317	110.756	227	19	27	12	6.38722	25.368	14.8507	56	15	7	6	1016	83	30
126	126	126	1	5	1	54	35	19	24	30	216.052	262.316	32.7801	58.6655	1.60464	127.56	271	23	31	15	10.0571	31.3691	20.1621	58	16	4	6	1014	100	16
127	127	127	1	5	2	60	47	13	31	29	159.155	209.747	46.3275	71.3614	1.39068	128.264	214	22	29	15	9.88866	28.0463	18.5856	55	16	9	6	1015	88	21
128	128	128	1	5	3	49	37	12	24	25	142.548	181.906	56.6873	58.8566	1.57296	86.6148	189	20	24	16	8.17316	18.2037	13.0791	53	14	9	10	1014	72	38
129	129	129	1	5	4	54	43	11	26	28	49.3583	68.3733	13.5743	46.9315	0.598795	48.879	75	17	20	13	6.75454	15.6336	11.7383	68	12	10	8	1010	88	50
130	130	130	1	5	5	34	27	7	11	23	43.566	89.928	9.41115	42.4564	0.527519	58.6655	70	19	31	8	-2.21523	25.5052	10.338	42	13	-9	11	1001	100	4
131	131	131	1	5	6	35	27	8	17	18	38.3561	112.306	11.5303	51.4924	0.460227	50.2662	81	22	34	10	0.213716	28.2467	13.6103	30	9	-17	10	995	87	4
132	132	132	1	5	7	39	26	13	15	24	38.2008	84.4444	13.7346	45.6654	0.526138	66.9884	82	20	30	11	2.17841	22.9119	11.7854	18	3	-12	8	1000	48	5
133	133	133	1	5	1	64	54	10	31	33	88.5338	168.492	56.728	67.05	1.58679	81.9189	124	19	28	11	4.57305	24.8977	13.7657	41	13	-1	6	1002	73	16
134	134	134	1	5	2	49	37	12	24	25	53.382	116.937	11.3509	40.1402	0.642604	84.2281	87	23	31	15	3.30394	21.5936	12.2112	25	13	-7	13	1007	82	8
135	135	135	1	5	3	54	37	17	27	27	62.4291	145.176	45.8229	51.1144	1.25507	104.727	118	21	28	14	6.4006	23.1247	14.5104	38	10	3	8	1016	72	18
136	136	136	1	5	4	52	33	19	20	32	56.9455	111.28	26.7333	45.6813	0.992765	95.4418	116	19	26	13	5.81724	21.8187	12.9444	49	12	7	8	1016	82	24
137	137	137	1	5	5	49	33	16	28	21	113.079	144.74	32.4834	50.0948	1.24489	96.8708	152	20	25	16	9.93238	21.5492	14.9409	59	15	11	8	1012	73	37
138	138	138	1	5	6	35	27	8	18	17	119.742	143.93	25.256	42.2353	1.20136	88.7882	153	20	24	17	7.91927	17.0855	11.7488	63	15	12	13	1006	82	40
139	139	139	1	5	7	33	26	7	13	20	56.2392	155.042	9.14904	23.0394	0.58	67.3317	100	22	28	16	3.43432	18.2707	10.6285	44	15	-18	16	1000	88	4
140	140	140	1	5	1	54	32	22	26	28	36.7029	128.506	12.814	33.3836	0.439759	80.1242	97	19	29	10	-0.850399	20.0668	8.81901	21	5	-10	11	1001	54	8
141	141	141	1	5	2	42	31	11	23	19	88.8629	206.74	40.6562	52.05	1.19908	112.395	144	22	29	15	6.35861	23.5335	14.6544	42	14	5	10	999	63	24
142	142	142	1	5	3	42	34	8	18	24	78.1643	146.433	34.4889	49.5581	1.27008	106.118	112	22	29	16	10.0152	25.6748	17.0194	37	11	3	6	1010	68	16
143	143	143	1	5	4	47	32	15	24	23	82.898	156.574	34.1875	62.9683	1.45062	116.388	118	22	28	16	11.3139	26.3437	18.5895	47	17	5	5	1010	78	17
144	144	144	1	5	5	48	31	17	18	30	96.6859	167.984	20.901	60.7368	1.46192	73.6144	125	24	30	18	12.4769	28.7729	20.291	60	18	8	8	1011	88	19
145	145	145	1	5	6	42	28	14	22	20	61.0256	111.247	25.0874	52.5728	1.00965	102.485	136	23	30	16	10.9732	29.196	19.6998	53	18	8	6	1010	89	22
146	146	146	1	5	7	35	29	6	18	17	100.25	127.645	29.6817	47.9421	1.46289	42.0354	128	20	23	17	12.3762	20.611	16.4033	78	18	15	8	1008	94	63
147	147	147	1	5	1	43	34	9	26	17	61.6656	77.8901	7.11037	37.4966	0.919186	53.8108	84	20	24	16	12.4101	23.3601	17.7263	77	17	14	6	1007	94	53
148	148	148	1	5	2	50	32	18	21	29	75.1801	90.9836	5.4459	54.0197	1.00816	19.4079	98	21	24	18	12.0961	20.3637	16.139	75	18	0	10	1005	94	23
149	149	149	1	5	3	51	33	18	25	26	16.241	57.8659	5.50164	23.316	0.279672	71.1922	57	24	31	17	-0.424042	15.2549	7.26365	20	8	-11	21	1009	35	6
150	150	150	1	5	4	56	38	18	22	34	54.8586	128.409	17.1834	61.8472	0.68581	91.0104	116	24	36	13	3.67727	31.6404	16.3382	34	10	-5	10	1006	77	6
151	151	151	1	5	5	51	29	22	23	28	96.6806	154.12	34.4578	41.6721	0.90613	129.661	143	24	31	18	8.22948	25.1394	15.7109	49	17	6	13	1002	78	26
152	152	152	1	6	6	41	30	11	22	19	70.1484	119.314	11.3092	44.6546	0.627043	85.8553	95	23	32	16	10.2547	30.2105	18.5904	41	17	-4	6	1006	88	6
153	153	153	1	6	7	32	22	10	12	20	165.068	198.509	39.0684	53.5765	1.86491	79.8241	216	22	26	18	12.9526	23.8093	18.2297	67	19	8	8	1005	78	46
154	154	154	1	6	1	49	37	12	20	29	126.786	159.931	19.5922	52.1586	1.38883	123.618	172	26	34	17	11.9899	34.5446	23.3293	50	18	2	6	1005	94	12
155	155	155	1	6	2	51	32	19	20	31	128.127	180.025	27.3722	59.3333	1.87759	72.3214	162	21	25	17	9.95725	20.9083	15.2753	73	18	12	11	1011	94	41
156	156	156	1	6	3	41	29	12	18	23	126.701	146.859	6.43279	45.1705	1.68925	26.0822	166	19	19	18	15.9833	17.3824	17.3824	91	19	17	6	1012	100	83
157	157	157	1	6	4	44	27	17	9	35	130.771	144.169	9.55594	50.6039	2.18898	8.22727	170	19	21	18	16.0513	20.3305	17.4547	92	19	17	6	1010	100	81
158	158	158	1	6	5	50	31	19	18	32	129.277	129.045	10.2787	52.532	2.25456	3.65657	166	20	21	19	15.8377	18.6849	17.2499	89	19	18	8	1008	94	80
159	159	159	1	6	6	50	41	9	24	26	158.86	202.814	8.74216	54.8445	2.49933	3.70979	198	20	22	19	18.0101	22.3309	19.4268	90	20	18	5	1007	100	83
160	160	160	1	6	7	42	32	10	16	26	51.2552	65.8671	5.00431	42.25	1.13265	18.3276	56	19	21	17	11.678	17.2849	14.4377	89	19	14	10	1010	94	60
161	161	161	1	6	1	43	32	11	25	18	21.1394	38.349	4.28444	41.0982	0.581769	47.04	55	21	26	16	12.8107	26.4622	19.3934	72	17	12	5	1012	100	32
162	162	162	1	6	2	50	33	17	23	27	54.6575	79.0625	5.43154	47.3651	0.59249	73.7391	87	21	26	17	11.8659	24.1411	17.1297	70	17	12	8	1008	94	43
163	163	163	1	6	3	31	27	4	19	12	58.4715	71.3484	13.6749	30.2623	0.832191	115.611	124	20	27	14	7.82209	25.0235	15.4027	65	16	12	8	1008	94	41
164	164	164	1	6	4	54	39	15	28	26	104.826	142.387	31.3855	43.5181	1.26701	136.491	164	23	31	16	9.93238	30.1168	18.8545	59	18	11	8	1008	94	28
165	165	165	1	6	5	65	52	13	30	35	113.107	164.721	26.6951	50.9259	1.09313	156.754	177	26	31	20	11.6865	25.8007	19.1658	44	15	10	11	1008	60	26
166	166	166	1	6	6	58	39	19	29	29	124.252	175.341	34.0837	62.1928	1.54782	133.114	181	25	31	19	13.2337	29.2304	20.9239	53	19	12	8	1007	68	31
167	167	167	1	6	7	40	32	8	23	17	167.443	180.934	21.098	64.7358	1.96222	52.2165	225	22	24	21	17.7027	21.9601	19.0998	77	21	15	8	1003	94	49
168	168	168	1	6	1	65	43	22	24	41	45.2016	53.2614	5.89024	35.8776	0.837768	90.6246	96	26	31	20	12.687	27.7214	20.6034	57	19	14	11	1001	83	37
169	169	169	1	6	2	41	30	11	24	17	43.946	82.5983	7.87288	60.7787	0.709275	93.0355	106	28	34	22	16.8375	33.3195	24.7411	51	20	12	8	997	83	28
170	170	170	1	6	3	42	31	11	21	21	46.726	87.5708	10.0526	36.7467	0.921754	108.511	108	28	36	21	16.4834	36.5888	25.3951	45	19	6	6	1002	83	15
171	171	171	1	6	4	40	27	13	13	27	62.7683	114.847	15.3721	59.7095	1.20156	64.2748	98	27	31	24	21.0037	30.6304	25.0161	53	19	14	6	1007	73	35
172	172	172	1	6	5	47	27	20	14	33	50.8664	90.841	9.33186	45.2188	0.919532	70.7336	87	26	32	21	15.9838	31.1558	22.5928	56	19	14	8	1009	83	33
173	173	173	1	6	6	26	20	6	13	13	47.4831	64.9921	3.79186	36.4234	0.714754	38.8689	70	22	24	20	16.7111	22.451	19.5348	82	20	16	8	1008	94	61
174	174	174	1	6	7	23	18	5	11	12	49.5358	67.8595	5.99095	31.5475	0.92809	99.8993	123	26	32	20	16.4949	33.3376	24.5458	61	20	13	6	1003	94	33
175	175	175	1	6	1	47	34	13	20	27	116.338	138.55	6.45652	31.8009	1.23388	114.583	153	26	30	21	15.9753	29.187	23.0728	73	22	18	10	1002	94	47
176	176	176	1	6	2	50	29	21	19	31	111.134	130.75	6.13084	36.9813	1.92837	44.0728	150	22	24	21	20.0031	24.4401	21.4569	88	22	19	6	1000	94	76
177	177	177	1	6	3	51	40	11	29	22	146.982	133.235	4.86256	36.2	1.71185	99.5525	191	26	31	20	16.2493	32.6285	24.8046	76	22	19	8	997	95	51
178	178	178	1	6	4	41	28	13	15	26	97.0836	114.933	8.63551	40.1589	0.942391	111.72	156	27	34	21	16.2293	34.7186	24.3198	59	23	13	8	998	88	28
179	179	179	1	6	5	48	30	18	25	23	295.787	303.16	14.565	50.861	2.3704	62.9405	320	23	27	20	14.5342	24.8001	18.7884	81	23	19	11	1001	94	74
180	180	180	1	6	6	34	21	13	18	16	97.0695	157.118	5.76695	42.6992	1.53403	45.9682	139	24	27	21	19.9212	29.0038	24.3419	87	23	19	6	1004	95	71
181	181	181	1	6	7	37	31	6	21	16	208.069	224.661	9.35371	50.1092	2.34194	43.4854	257	26	29	22	21.1089	31.867	27.0893	84	24	21	6	1003	96	61
182	182	182	1	7	1	57	42	15	25	32	159.723	178.571	8.11765	51.3155	2.00119	16.4605	210	25	27	23	22.7506	28.8865	25.7632	86	24	22	6	999	99	78
183	183	183	1	7	2	44	29	15	24	20	13.681	42.735	4.11211	24.843	0.499581	76.6111	57	28	36	20	7.5561	29.9465	18.1141	54	21	14	18	995	94	23
184	184	184	1	7	3	42	31	11	26	16	26.4413	68.7256	6.88312	42.9004	0.644878	68.3827	97	29	36	22	15.5245	35.1559	24.851	52	22	14	10	995	88	20
185	185	185	1	7	4	43	32	11	21	22	22.1293	63.3443	5.56432	37.4481	0.549049	76.3945	86	30	37	23	17.0847	37.3446	26.6751	55	20	14	10	994	83	20
186	186	186	1	7	5	42	28	14	21	21	19.2968	42.9177	5.55894	32.0532	0.477352	87.6141	86	28	35	21	14.0926	33.2427	23.2167	50	20	13	10	998	83	19
187	187	187	1	7	6	43	36	7	19	24	54.7323	97.1107	12.05	38.1583	0.895011	137.974	154	29	35	24	18.4	34.167	25.2463	55	22	16	10	1001	83	32
188	188	188	1	7	7	41	28	13	21	20	89.804	123.5	7.56	23.568	0.917102	141.838	141	27	32	22	17.4388	32.5702	24.6791	74	26	19	10	1000	94	52
189	189	189	1	7	1	49	40	9	22	27	105.343	78.4658	4.45228	31.9295	0.948807	92.5087	112	25	27	23	20.0431	26.2038	23.0675	87	24	22	10	1002	97	65
190	190	190	1	7	2	45	33	12	21	24	84.0677	49.5	4.49321	39.8784	0.96729	32.3346	94	24	26	23	23.2129	27.8634	24.7346	91	24	21	6	1003	96	81
191	191	191	1	7	3	52	41	11	27	25	28.4111	34.3008	4.57534	35.032	0.720988	19.7453	53	23	25	22	19.7959	24.259	21.2582	85	22	20	8	1005	95	74
192	192	192	1	7	4	48	37	11	22	26	31.0582	43.0467	4.13208	35.4724	0.732402	24.5052	61	26	29	22	20.3258	30.6813	26.094	75	22	18	6	1006	94	55
193	193	193	1	7	5	51	38	13	24	27	74.2047	83.1953	4.97484	26.2911	0.904023	147.302	129	27	33	21	18.8571	37.0394	27.4791	74	23	20	6	1005	94	52
194	194	194	1	7	6	36	25	11	20	16	126.807	111.514	6.07595	26.1097	1.23831	112.06	164	27	31	23	20.2412	32.333	26.0791	74	24	21	8	1006	94	52
195	195	195	1	7	7	35	29	6	17	18	108.978	108.951	11.2952	26.9692	1.0992	93.8073	141	27	30	23	20.2412	30.7265	26.0791	74	23	19	8	1007	94	49
196	196	196	1	7	1	43	29	14	21	22	42.9451	75.0556	3.1875	30.9327	1.19435	17.8487	61	24	26	23	21.9978	26.6846	23.531	93	25	22	8	999	100	83
197	197	197	1	7	2	47	38	9	32	15	18.8815	38.1938	3.88688	24.9324	0.513878	56.8022	50	28	33	22	15.7856	31.0968	23.8384	55	23	10	10	1000	100	15
198	198	198	1	7	3	51	31	20	22	29	37.8603	76.031	8.66814	36.5874	0.721774	96.5203	115	26	33	19	15.2124	34.8892	24.5458	61	21	14	6	1005	94	26
199	199	199	1	7	4	54	36	18	22	32	148.063	149.046	11.8384	31.693	1.66996	85.8014	196	26	27	24	20.9528	25.5001	23.9575	81	23	20	10	1004	94	69
200	200	200	1	7	5	35	27	8	20	15	135.44	123.085	6.5431	36.3793	1.13203	92.595	174	26	31	22	20.1518	33.5853	25.8728	73	22	20	6	1002	89	55
201	201	201	1	7	6	28	25	3	18	10	74.7074	106.404	4.97034	36.6356	0.835907	98.4134	117	28	34	23	20.4394	36.4684	27.3844	61	23	9	6	1004	94	23
202	202	202	1	7	7	39	26	13	22	17	76.6226	98.7647	6.27119	37.8093	0.958462	93.47	112	27	32	23	19.6865	33.0321	25.3754	68	22	19	8	1005	88	42
203	203	203	1	7	1	55	41	14	24	31	90.3427	120.848	11.2704	43.8302	1.25819	92.4588	129	26	30	22	19.5427	31.0101	25.0987	66	22	18	6	1004	88	38
204	204	204	1	7	2	34	25	9	17	17	51.1295	72.2164	5.8125	27.0433	0.719048	115.696	104	27	32	23	17.2696	29.9122	22.6853	57	21	15	10	1000	78	38
205	205	205	1	7	3	45	31	14	20	25	35.866	72.8352	6.31696	38.558	0.550202	69.7871	73	29	38	21	15.6564	39.7233	26.251	52	22	10	8	999	91	16
206	206	206	1	7	4	52	35	17	26	26	29.938	76.1857	8.72381	36.3714	0.756838	104.759	140	29	36	23	16.4376	34.3747	24.324	48	20	14	10	1001	78	27
207	207	207	1	7	5	49	34	15	25	24	47.2483	78.7581	18.2335	52.6828	1.59036	29.63	82	26	28	23	19.5941	26.7304	23.8093	67	22	17	8	1003	83	51
208	208	208	1	7	6	46	33	13	20	26	107.123	111.491	5.17722	52.4093	1.53487	24.1099	147	26	27	24	25.0419	29.7038	28.121	87	24	21	5	1000	94	72
209	209	209	1	7	7	43	27	16	21	22	56.0971	64.7672	5.68511	36.1362	1.06216	76.7153	108	30	38	22	17.3596	40.812	28.3542	57	24	15	8	1000	100	25
210	210	210	1	7	1	61	45	16	32	29	61.5132	106.131	4.75847	64.1638	0.888031	55.4626	97	29	32	26	25.4305	34.5884	29.8908	69	25	19	6	1000	83	48
211	211	211	1	7	2	50	42	8	28	22	107.666	138.226	5.75325	44.6883	1.04	122.835	164	28	34	23	21.179	37.8675	28.3791	69	24	20	6	997	95	44
212	212	212	1	7	3	48	31	17	22	26	43.5763	77.7656	4.77586	28.2468	0.6375	129.926	139	27	32	21	13.6297	29.8448	22.11	70	24	18	13	999	94	42
213	213	213	1	8	4	65	46	19	38	27	37.7685	55.9167	3.4661	39.8889	0.667692	60.9437	64	23	27	21	19.4301	28.3001	22.2884	81	22	19	6	1003	97	64
214	214	214	1	8	5	47	36	11	29	18	67.8429	80.425	5.48523	38.3186	0.962595	90.0912	125	26	31	21	18.5297	33.142	25.5411	70	23	16	6	1005	94	51
215	215	215	1	8	6	34	24	10	19	15	27.1831	55.7917	4.40724	30.9457	0.529796	125.724	128	27	33	22	17.1856	32.4968	23.8507	55	22	14	8	1003	78	31
216	216	216	1	8	7	38	27	11	25	13	77.331	110.212	7.23853	30.0046	0.793802	123.54	152	27	34	20	15.7875	36.6424	25.61	70	26	17	8	1000	94	39
217	217	217	1	8	1	45	31	14	23	22	42.4752	69.6905	4.18095	32.9143	0.608547	121.502	147	26	32	20	17.1106	34.5884	25.4305	69	23	17	6	998	96	40
218	218	218	1	8	2	41	29	12	18	23	139.247	157.944	3.82703	36.212	1.04498	123.462	180	29	33	25	24.8252	37.5356	30.9448	77	28	22	6	999	96	59
219	219	219	1	8	3	45	28	17	28	17	32.5661	37.625	4.87444	29.5336	0.609312	61.2694	49	27	31	23	16.5563	28.5375	22.3445	72	23	18	13	1002	97	44
220	220	220	1	8	4	56	36	20	24	32	28.7383	59.1719	6.22667	35.8438	0.678313	81.3199	112	28	35	22	17.6206	36.4913	25.8601	60	25	15	8	1000	83	32
221	221	221	1	8	5	42	28	14	27	15	36.2664	76.0905	8.24771	37.7604	0.607819	104.92	133	28	37	20	13.387	37.7572	24.0871	57	25	13	10	1001	83	25
222	222	222	1	8	6	33	24	9	12	21	89.6068	135.74	7.49115	34.1333	0.9416	130.58	166	29	35	24	22.5746	39.555	29.8908	69	26	20	6	1004	84	47
223	223	223	1	8	7	25	20	5	12	13	146.455	164.737	5.76549	35.2611	1.3104	57.751	184	28	32	24	22.2546	34.9083	28.3468	80	27	21	8	1006	92	66
224	224	224	1	8	1	62	45	17	30	32	49.1886	55.9504	3.24889	20.4509	0.629719	72.6357	75	27	30	24	20.4619	29.6056	24.9137	76	24	21	10	1005	92	58
225	225	225	1	8	2	69	53	16	36	33	90.1318	101.97	6.92032	27.5574	0.996727	94.8973	120	26	32	21	17.2934	33.6575	24.3622	72	24	15	8	1004	91	51
226	226	226	1	8	3	54	37	17	29	25	70.3506	96.0875	4.96466	31.7529	0.824026	103.351	112	28	33	24	21.2728	34.9778	27.1034	70	26	19	8	1004	89	52
227	227	227	1	8	4	52	32	20	20	32	120.248	138.076	6.02807	36.4981	1.1055	112.873	158	29	33	26	25.9834	37.0394	30.5495	74	28	23	6	1002	89	58
228	228	228	1	8	5	49	35	14	20	29	124.516	167.693	4.29893	46.2587	1.2342	89.724	161	29	32	26	25.4681	35.221	30.2035	82	28	22	8	997	92	73
229	229	229	1	8	6	30	22	8	17	13	41.9678	66.064	6.90845	31.3448	0.542532	73.9481	64	30	36	24	15.1219	31.2982	22.9005	43	27	9	13	1001	92	17
230	230	230	1	8	7	33	24	9	15	18	11.7949	33.2682	4.43357	23.9275	0.417097	78.1129	73	27	34	21	15.0015	32.0952	22.5606	44	18	12	8	1008	73	21
231	231	231	1	8	1	58	36	22	27	31	19.9122	48.9825	4.18081	38.4758	0.595745	79.1884	93	27	34	19	12.872	32.7948	23.0297	48	19	7	8	1010	78	19
232	232	232	1	8	2	37	24	13	13	24	81.1201	120.564	9.48043	47.2646	1.26915	95.317	116	27	30	23	19.9639	30.3079	25.7273	71	22	17	8	1009	89	43
233	233	233	1	8	3	59	39	20	29	30	99.627	110.458	7.22887	46.0388	1.16526	84.1753	133	26	31	21	18.5297	33.142	25.5411	70	22	16	6	1008	89	40
234	234	234	1	8	4	52	35	17	21	31	110.793	131.098	5.13455	70.686	1.23758	33.9396	147	23	27	20	18.5802	28.7655	22.8035	79	22	18	5	1009	88	58
235	235	235	1	8	5	44	28	16	17	27	46.8814	74.9904	6.13194	43.3854	0.847436	54.25	76	28	34	22	17.2726	34.1939	25.3627	56	22	9	8	1009	90	15
236	236	236	1	8	6	41	29	12	21	20	28.1667	77.1832	4.93684	46.7021	0.703236	70.3236	89	27	35	19	13.1614	35.0124	23.4988	52	20	9	8	1009	83	16
237	237	237	1	8	7	36	24	12	20	16	34.8226	79.3581	5.49296	44.4714	0.707792	114.775	144	27	35	19	13.1614	35.0124	23.4988	52	20	11	8	1006	83	24
238	238	238	1	8	1	56	36	20	22	34	48.4693	109.143	10.1368	36.4261	0.905825	117.469	138	27	34	20	13.31	32.7939	22.568	56	21	9	10	1005	83	23
239	239	239	1	8	2	48	38	10	26	22	60.4785	90.8078	12.4164	41.9032	1.38951	44.2262	85	24	28	22	17.1777	25.8278	19.971	71	22	17	10	1007	83	65
240	240	240	1	8	3	52	35	17	24	28	69.9612	72.5435	5.65493	48.6283	1.9263	34.0065	103	23	27	21	16.7119	25.6174	19.5808	82	23	18	10	1000	97	71
241	241	241	1	8	4	47	28	19	14	33	25.1857	34.1062	3.25532	28.0262	0.753595	39.3922	40	24	29	20	8.34038	19.8605	13.3164	46	22	5	16	1002	98	22
242	242	242	1	8	5	42	32	10	19	23	8.47436	29.8688	2.10764	21.6456	0.382315	48.9677	41	23	29	18	7.68589	21.3018	13.6904	41	13	4	13	1011	68	18
243	243	243	1	8	6	34	29	5	23	11	15.6238	44.0037	6.35789	35.6162	0.480259	44.9773	56	22	32	13	5.76791	29.905	16.5765	48	17	0	8	1011	82	14
244	244	244	1	9	7	30	21	9	19	11	37.5627	77.2075	9.5122	36.7965	0.892926	78.4598	96	22	30	15	8.48866	28.0751	17.1856	55	17	9	8	1013	88	27
245	245	245	1	9	1	49	36	13	27	22	47.3279	73.0792	10.8021	36.4107	0.933117	93.6721	108	22	28	16	12.1521	28.0844	19.8076	61	18	11	5	1015	83	37
246	246	246	1	9	2	49	36	13	29	20	89.8045	117.64	11.8681	42.4542	1.1984	99.9551	128	23	28	18	15.0526	28.8304	21.6941	67	18	15	5	1016	88	48
247	247	247	1	9	3	37	26	11	20	17	64.7917	77.8345	6.91697	41.3275	1.09359	67.6571	86	20	22	18	15.2359	20.7608	17.9572	80	18	15	6	1016	92	69
248	248	248	1	9	4	42	27	15	18	24	19.3718	33.2335	3.64875	25.682	0.654808	65.8429	52	21	26	17	9.63826	21.8199	14.866	68	17	10	11	1014	90	35
249	249	249	1	9	5	56	41	15	28	28	63.7532	74.9403	10.4029	43.5145	1.46933	62.8272	89	21	26	17	13.2021	25.4305	18.4479	69	18	13	6	1016	92	44
250	250	250	1	9	6	37	24	13	22	15	67.1854	87.0324	6.15108	43.221	1.25563	70.3543	95	23	29	17	12.7555	28.9685	20.5319	62	18	6	6	1016	91	23
251	251	251	1	9	7	50	33	17	22	28	88.796	117.276	16.4473	53.8339	1.52642	55.7559	127	21	26	17	14.0296	26.3516	19.3116	71	21	14	5	1016	88	54
252	252	252	1	9	1	53	35	18	26	27	75.7703	83.9403	8.49451	38.2491	0.959259	69.1361	107	22	26	18	14.7603	25.8728	20.1518	73	18	13	6	1013	92	44
253	253	253	1	9	2	51	38	13	30	21	53.3056	82.9954	6.60145	41.403	0.728378	38.0833	71	23	30	17	10.9089	28.0751	18.4847	55	18	0	8	1012	89	11
254	254	254	1	9	3	37	31	6	19	18	59.9863	102.619	13.1455	48.697	0.954983	76.3265	108	21	30	13	7.75989	30.1729	17.7112	60	16	10	6	1014	82	33
255	255	255	1	9	4	48	30	18	22	26	143.552	179.149	23.3865	73.7179	1.61705	59.477	186	22	28	17	11.7383	26.8548	18.3167	68	19	14	8	1011	83	42
256	256	256	1	9	5	42	27	15	20	22	84.1359	114.48	2.36042	48.3428	1.1513	19.8961	108	20	22	18	14.1077	19.7089	16.865	84	20	15	8	1006	93	78
257	257	257	1	9	6	36	26	10	17	19	45.7055	66.2574	3.30742	45.2079	0.978502	30.7818	65	23	32	15	8.76945	31.7812	18.947	60	19	-3	8	1008	95	8
258	258	258	1	9	7	33	25	8	19	14	19.5649	58.4895	8.57746	44.2429	0.598701	41.263	62	19	26	13	3.27326	18.7235	10.1934	40	14	0	11	1013	68	19
259	259	259	1	9	1	59	41	18	24	35	46.3213	92.7741	14.5754	56.941	1.12581	35.4207	79	20	26	15	10.3379	24.767	16.6488	63	18	9	6	1011	88	36
260	260	260	1	9	2	55	33	22	28	27	83.0129	117.011	8.83275	70.7399	2.06977	4.58521	111	20	21	19	17.359	20.1301	18.7342	81	19	15	5	1015	93	66
261	261	261	1	9	3	44	30	14	25	19	103.858	109.414	10.451	55.0638	2.26331	29.178	133	22	25	20	17.9572	25.1379	20.7608	80	19	16	6	1019	95	61
262	262	262	1	9	4	48	35	13	26	22	115.047	116.242	10.8826	43.9486	1.70795	59.069	146	22	26	18	15.1	26.4258	20.5868	78	19	16	6	1013	91	57
263	263	263	1	9	5	48	34	14	13	35	45.4135	63.4421	2.58681	40.4085	0.786814	44.625	65	22	28	17	11.3555	26.1088	17.7946	62	19	4	8	1015	94	19
264	264	264	1	9	6	34	28	6	14	20	40.3077	75.0912	6.55944	45.1802	0.709032	70.9612	95	23	28	18	13.809	27.1358	20.2545	59	17	10	6	1015	88	32
265	265	265	1	9	7	55	40	15	26	29	70.7083	105.553	7.29329	70.0495	1.26743	15.2273	98	20	23	18	15.5282	22.3412	18.1954	74	17	13	5	1015	88	56
266	266	266	1	9	1	59	37	22	28	31	28.7129	54.1691	4.47203	36.5745	0.769355	15.4	44	15	20	10	-0.551196	11.7488	5.43792	63	18	3	13	1018	88	27
267	267	267	1	9	2	49	29	20	23	26	10.0261	30.9099	4.93972	34.9857	0.401974	26.5738	46	14	23	7	-2.34908	16.6225	5.63237	50	7	-4	10	1022	82	17
268	268	268	1	9	3	42	26	16	19	23	12.3473	43.8526	5.01394	41.8908	0.436013	32.6785	57	16	25	7	-2.91039	17.4394	6.97574	33	5	-8	10	1020	71	12
269	269	269	1	9	4	46	33	13	23	23	39.4751	89.4613	13.1183	62.0842	0.890099	31.3245	83	16	24	7	0.582992	21.1019	11.033	54	11	0	6	1016	82	19
270	270	270	1	9	5	55	35	20	25	30	149.04	208.393	22.8942	87.2941	1.72282	64.2919	210	16	23	9	3.95886	21.5092	12.3916	65	12	7	5	1011	93	33
271	271	271	1	9	6	46	32	14	21	25	232.189	258.621	16.2831	69.5945	1.50378	51.8655	297	16	20	11	5.74066	17.0336	11.8712	68	13	8	6	1011	88	47
272	272	272	1	9	7	67	42	25	23	44	221.175	223.796	13.9011	78.1828	1.57172	26.6081	264	17	20	14	9.74856	17.5724	13.5848	75	14	11	6	1017	88	62
273	273	273	1	9	1	53	36	17	29	24	145.509	160.802	20.4902	71.255	1.56882	20.1362	197	20	23	17	14.3486	22.5261	18.3493	76	17	13	5	1019	90	49
274	274	274	1	10	2	38	27	11	20	18	112.951	121.226	5.86525	61.5362	1.32237	8.43421	98	18	22	14	9.80121	20.4128	14.9641	76	17	10	6	1017	90	41
275	275	275	1	10	3	26	15	11	9	17	16.3545	37.8424	5.07197	35.6271	0.418561	40.1515	48	16	23	8	0.167578	18.0225	9.39355	50	12	-6	8	1021	93	10
276	276	276	1	10	4	45	31	14	23	22	60.0456	97.6332	26.5698	55.8608	1.36302	35.9773	89	14	21	8	0.697851	16.7204	7.82209	65	13	5	8	1018	88	40
277	277	277	1	10	5	49	33	16	21	28	133.45	170.693	32.7594	70.1364	2.14511	42.5338	199	16	22	11	6.70013	20.9388	12.9304	74	13	9	5	1014	94	47
278	278	278	1	10	6	48	37	11	28	20	283.241	303.801	22.1311	86.7699	2.43446	42.6142	342	17	24	11	6.70013	23.7655	14.221	74	14	10	5	1019	94	44
279	279	279	1	10	7	46	35	11	25	21	208.931	213.533	21.8409	75.384	2.57348	19.4106	261	17	22	12	8.28843	21.6348	14.7314	82	16	10	5	1022	98	60
280	280	280	1	10	1	45	38	7	20	25	82.986	91.5752	17.403	46.7004	1.28973	29.5779	115	18	25	12	5.12582	21.5492	12.409	59	14	-2	8	1022	94	18
281	281	281	1	10	2	73	54	19	35	38	56.4735	93.1368	22.1049	51.6379	0.950187	45.6189	85	17	22	13	7.6119	18.7596	12.4365	57	13	5	6	1020	82	29
282	282	282	1	10	3	52	34	18	20	32	129.733	168.332	14.3806	84.9731	1.55843	12.8113	181	16	21	10	4.79383	18.8571	12.2304	74	12	8	6	1011	88	52
283	283	283	1	10	4	35	27	8	13	22	79.8036	105.792	9.41634	41.2962	0.802672	35.542	104	18	23	11	-0.767483	13.5451	7.39359	47	13	-4	14	1011	88	16
284	284	284	1	10	5	63	33	30	24	39	42.9539	87.4023	12.5	64.8526	0.782239	33.4496	81	14	23	7	0.4179	19.33	8.37973	49	8	-2	6	1015	81	21
285	285	285	1	10	6	56	37	19	27	29	58.3705	94.4675	10.5284	77.0813	0.874603	31.2753	91	14	22	8	1.74434	18.5856	8.69561	55	10	3	6	1018	82	25
286	286	286	1	10	7	35	25	10	17	18	47.7673	68.0433	13.9107	55.6529	0.855691	28.2667	73	16	18	14	9.16944	14.1487	11.6317	64	13	3	6	1019	89	37
287	287	287	1	10	1	54	41	13	25	29	30.2381	48.7415	3.21834	40.832	0.6249	20.098	55	10	15	5	-4.53348	6.86403	1.06332	51	13	-8	10	1026	95	20
288	288	288	1	10	2	49	26	23	22	27	17.2299	39.4589	5.7265	41.5345	0.42438	29.3391	57	9	17	1	-7.82031	9.69672	0.761832	36	0	-14	8	1030	75	10
289	289	289	1	10	3	49	38	11	21	28	44.5438	75.6634	8.76119	63.5833	0.776884	22	81	11	21	2	-5.12962	16.5652	4.78927	46	4	-10	6	1025	81	12
290	290	290	1	10	4	46	36	10	25	21	128.238	152.865	22.9333	85.1497	1.44041	23.2169	174	11	18	4	-1.8913	14.5769	6.0947	60	6	-2	5	1026	87	25
291	291	291	1	10	5	56	38	18	32	24	208.626	232.189	38.1244	110.843	2.1408	14.7056	267	11	18	5	-0.63091	14.9167	6.31093	65	9	2	5	1025	87	33
292	292	292	1	10	6	44	29	15	22	22	69.2085	53.35	9.84906	43.0854	0.786408	29.8756	81	14	20	8	-4.42129	9.20163	2.25325	39	9	-7	14	1025	79	13
293	293	293	1	10	7	49	30	19	23	26	21.3267	42.5926	5.55249	47.8743	0.528333	24.6628	65	13	20	6	-2.45959	13.2477	5.22527	37	2	-7	8	1025	66	14
294	294	294	1	10	1	69	44	25	32	37	72.891	115.546	12.4656	75.873	1.00462	19.6911	108	11	19	4	-1.99854	15.5507	5.92172	56	4	-3	5	1023	81	21
295	295	295	1	10	2	62	42	20	29	33	111.389	137.18	33.8924	77.4476	1.27613	22.1765	159	11	18	5	-1.33091	14.2167	5.61093	65	9	1	6	1022	86	39
296	296	296	1	10	3	55	30	25	18	37	25.3127	67.4667	7.39161	38.0742	0.51993	27.507	62	9	16	3	-11.3255	2.89548	-4.876	35	4	-16	16	1022	81	10
297	297	297	1	10	4	50	34	16	23	27	19.2355	41.7153	3.40845	25.5367	0.480282	50.5338	47	9	17	2	-14.6717	1.42254	-7.27863	27	-2	-12	19	1027	56	14
298	298	298	1	10	5	56	33	23	25	31	39.0844	64.4805	6.70877	51.6667	0.760351	37.4702	71	11	19	4	-6.65434	10.121	0.986557	39	2	-8	11	1027	65	16
299	299	299	1	10	6	48	34	14	23	25	60.3569	93.381	12.8467	69.2162	0.954007	21.713	92	10	18	2	-7.90635	10.1936	0.901489	47	2	-7	10	1022	72	15
300	300	300	1	10	7	48	39	9	31	17	171.816	208.947	27.3298	110.295	1.93965	8.50785	226	8	15	2	-3.98751	11.1502	2.79785	65	6	0	5	1017	87	33
301	301	301	1	10	1	63	38	25	27	36	268.926	294.394	36.1713	113.692	2.87972	18.7487	316	10	17	4	-2.43043	13.0107	4.47018	66	8	1	6	1020	87	36
302	302	302	1	10	2	60	43	17	25	35	41.5449	71.6579	10.9685	47.6202	0.914931	28.356	63	10	17	3	-5.4257	10.3985	2.30149	47	6	-10	8	1028	87	11
303	303	303	1	10	3	52	33	19	19	33	75.7235	110.647	12.223	74.0654	1.17526	15.7917	112	8	16	1	-5.22217	12.0324	2.58574	59	4	-3	5	1028	81	26
304	304	304	1	10	4	56	41	15	19	37	138.734	166.675	10.9509	98.2403	1.63719	5.92727	191	8	15	2	-4.01078	11.0941	2.7625	64	4	-2	5	1027	90	33
305	305	305	1	11	5	54	37	17	25	29	185.11	210.481	15.3509	102.543	1.90734	#DIV/0!	241	8	13	3	-2.72606	9.00254	3.00996	71	6	1	5	1026	88	47
306	306	306	1	11	6	48	37	11	27	21	244.172	264.611	12.2933	106.412	2.13298	#DIV/0!	295	8	14	3	-2.60114	10.5012	3.18672	76	8	1	5	1022	95	55
307	307	307	1	11	7	41	28	13	18	23	55.81	55.3529	5.70732	46.3908	0.826132	#DIV/0!	62	12	20	4	-8.10797	9.7477	0.609411	37	6	-9	13	1024	91	11
308	308	308	1	11	1	66	45	21	29	37	37.4188	66.3985	10.4722	55.6834	0.872222	#DIV/0!	71	10	18	3	-4.10066	12.7897	3.58012	44	0	-7	6	1028	70	18
309	309	309	1	11	2	52	30	22	19	33	147.968	196.505	24.7687	98.6718	2.0726	#DIV/0!	197	9	13	4	-1.97173	8.3119	3.65623	57	4	-1	5	1021	81	34
310	310	310	1	11	3	72	47	25	27	45	97.9835	139.462	10.5769	58.1308	1.45509	#DIV/0!	120	10	18	2	-10.8227	7.05384	-2.1008	42	4	-20	14	1017	87	5
311	311	311	1	11	4	58	43	15	20	38	32.2208	57.8885	10.7805	43.668	0.829682	#DIV/0!	61	7	14	1	-11.4719	2.42678	-5.14247	29	-3	-15	13	1021	56	11
312	312	312	1	11	5	47	28	19	18	29	124.225	162.249	49.2254	91.6797	2.19789	#DIV/0!	174	7	14	0	-5.01209	10.743	2.68299	54	1	-6	3	1020	75	22
313	313	313	1	11	6	46	28	18	15	31	93.2052	113.504	41.0801	68.023	1.63136	#DIV/0!	117	9	16	3	-7.72558	6.63497	-1.22468	39	2	-27	11	1024	70	8
314	314	314	1	11	7	35	20	15	17	18	18.7778	45.7925	9.25912	29.3482	0.454745	#DIV/0!	46	6	11	0	-21.9985	-10.7675	-15.8918	10	-11	-31	26	1029	38	4
315	315	315	1	11	1	73	48	25	34	39	34.1275	58.0468	17.5951	50.4496	0.745263	#DIV/0!	67	6	13	-2	-11.078	4.87995	-2.67534	30	-6	-17	8	1028	64	8
316	316	316	1	11	2	66	50	16	33	33	56.3569	83.6945	21.5069	60.1456	1.34062	#DIV/0!	86	7	16	-2	-9.50399	10.1948	0.120735	40	-4	-10	6	1025	69	13
317	317	317	1	11	3	45	33	12	24	21	150.666	181.299	50.9626	100.352	3.06421	#DIV/0!	205	6	10	1	-5.1572	5.00835	0.410958	62	1	-5	5	1021	75	35
318	318	318	1	11	4	59	37	22	20	39	65.6382	93.1141	19.3062	54.8214	1.25401	#DIV/0!	89	8	15	0	-12.4755	3.64088	-4.0041	31	-2	-16	13	1019	75	7
319	319	319	1	11	5	63	39	24	21	42	92.2572	168.206	27.5065	82.4594	2.14064	#DIV/0!	134	7	16	-2	-9.50399	10.1948	0.120735	40	-3	-13	6	1017	75	9
320	320	320	1	11	6	39	26	13	18	21	39.1331	88.5974	11.7403	29.7706	0.727465	#DIV/0!	68	8	13	3	-15.0754	-4.46671	-9.81621	25	-3	-17	21	1019	56	10
321	321	321	1	11	7	34	28	6	18	16	9.50968	20.3774	6.78176	21.5552	0.436972	#DIV/0!	35	4	10	-2	-14.6476	-2.04811	-8.4029	26	-8	-21	13	1024	64	7
322	322	322	1	11	1	68	51	17	35	33	8.59547	19.6355	6.51948	19.7077	0.416961	#DIV/0!	34	4	10	-1	-17.9629	-6.57177	-12.8174	18	-9	-21	19	1027	40	8
323	323	323	1	11	2	45	34	11	22	23	31.0032	40.1942	16.5484	39.6714	0.755789	#DIV/0!	59	3	8	-1	-11.5505	-2.15156	-7.40036	24	-9	-20	10	1025	51	10
324	324	324	1	11	3	62	36	26	27	35	61.5803	77.7723	24.7333	56.5091	1.64891	#DIV/0!	97	4	13	-5	-12.6857	6.62527	-3.20797	37	-7	-13	6	1023	60	12
325	325	325	1	11	4	51	38	13	23	28	90.598	103.434	35.8644	70.5654	1.95882	#DIV/0!	135	4	13	-3	-9.78914	7.67059	-2.32028	44	-4	-12	5	1026	74	13
326	326	326	1	11	5	55	35	20	21	34	129.887	136.763	49.1882	85.282	2.29768	10.1981	189	4	13	-3	-10.4891	6.97059	-3.02028	44	-3	-12	6	1024	72	16
327	327	327	1	11	6	44	30	14	24	20	179.677	182.758	60.3169	100.607	2.99272	17.2782	241	7	16	-2	-9.39959	10.5541	0.318845	46	-2	-12	6	1020	75	14
328	328	328	1	11	7	34	26	8	17	17	71.9514	135.753	25.9826	42.1571	1.20795	22.2701	99	7	11	3	-7.20048	1.38384	-2.94341	32	-1	-16	10	1015	60	11
329	329	329	1	11	1	60	46	14	32	28	14.5017	26.2404	9.08711	22.8249	0.529658	33.8893	36	3	7	-4	-24.4852	-13.1066	-17.2753	21	-10	-22	24	1017	50	8
330	330	330	1	11	2	39	35	4	24	15	15.8849	48.3597	9.61011	20.5591	0.698425	39.8103	45	1	8	-5	-17.7664	-4.25156	-11.5802	24	-9	-29	13	1019	64	4
331	331	331	1	11	3	54	33	21	22	32	6.56631	35.4695	3.38489	6.692	0.356126	51.8458	36	-2	0	-4	-29.5051	-25.4381	-27.4738	13	-21	-30	31	1027	26	4
332	332	332	1	11	4	47	33	14	19	28	18.3455	34.7236	12.8205	25.6625	0.716599	36.9791	44	1	6	-4	-24.6351	-14.461	-19.5618	11	-17	-33	24	1026	18	4
333	333	333	1	11	5	51	43	8	25	26	60.9963	80.2509	31.9225	60.5	1.74918	17.25	103	4	13	-4	-15.3402	2.48396	-7.05652	24	-9	-18	11	1020	47	6
334	334	334	1	11	6	49	34	15	20	29	32.9736	49.2642	26.0152	40.8734	0.976293	27.5584	60	4	11	-2	-12.5476	1.12437	-6.3029	26	-9	-20	10	1023	51	7
335	335	335	1	12	7	42	28	14	18	24	68.5079	84.0827	36.9127	60.05	1.79241	15.5708	113	2	12	-7	-14.1063	6.02461	-4.73212	33	-7	-18	5	1023	61	9
336	336	336	1	12	1	69	52	17	29	40	104.753	122.473	53.5083	77.9617	2.58551	7.39614	157	3	12	-5	-12.6718	5.55561	-4.25057	38	-7	-16	6	1019	69	12
337	337	337	1	12	2	55	42	13	22	33	64.7902	85.7467	37.3716	53.1474	1.51458	22.4293	157	6	15	-3	-13.5315	5.62857	-4.10616	29	-7	-16	10	1022	59	8
338	338	338	1	12	3	49	34	15	21	28	83.4602	98.2711	42.518	63.7435	2.04847	12.2947	143	4	14	-4	-11.6303	7.8006	-3.18115	38	-5	-13	6	1020	69	12
339	339	339	1	12	4	56	43	13	27	29	36.1296	47.8977	27.6542	36.1058	1.04255	26.8432	63	4	10	-1	-10.113	1.45189	-4.9029	26	-3	-18	8	1024	48	7
340	340	340	1	12	5	58	33	25	24	34	124.899	140.908	49.1117	75.4703	2.48187	6.63043	185	2	10	-5	-10.4467	5.80149	-3.00635	47	-3	-12	3	1020	75	20
341	341	341	1	12	6	35	22	13	14	21	249.614	251.111	63.9951	100.701	4.37039	4.23121	303	1	6	-5	-11.5686	0.565067	-5.04891	67	-1	-9	5	1020	81	45
342	342	342	1	12	7	41	33	8	21	20	228.544	216.146	63.0359	79.6013	3.87931	16.0507	240	6	11	1	-9.66041	1.37576	-4.22055	48	2	-16	11	1021	88	10
343	343	343	1	12	1	59	42	17	18	41	11.8808	14.0622	9.87302	21.9389	0.598765	39.8782	36	2	7	-3	-22.6961	-12.2745	-17.5183	25	-11	-20	23	1024	51	9
344	344	344	1	12	2	57	39	18	27	30	22.0808	43.5051	14.5255	29.6703	0.944048	29.0802	54	0	6	-6	-19.4007	-6.84452	-13.1755	31	-10	-22	14	1020	58	9
345	345	345	1	12	3	55	42	13	28	27	20.3623	29.4067	15.0145	30.6477	0.735556	31.6066	50	0	7	-6	-22.3166	-8.8736	-16.1568	22	-13	-22	18	1020	54	9
346	346	346	1	12	4	46	31	15	16	30	15.6262	27.1796	11.035	24.1283	0.745349	35.9785	40	-3	1	-8	-22.9571	-13.7235	-17.8446	22	-14	-34	16	1022	54	5
347	347	347	1	12	5	64	45	19	26	38	48.2579	60.6263	29.5455	45.6149	1.29	17.711	82	-4	3	-11	-18.9734	-4.55039	-11.8102	26	-14	-26	6	1026	57	8
348	348	348	1	12	6	43	28	15	19	24	41.7647	50.5765	29.8476	41.2387	1.18582	26.8462	84	-2	5	-10	-19.3735	-3.90987	-11.1824	24	-12	-29	8	1029	53	6
349	349	349	1	12	7	47	33	14	21	26	49.205	53.3727	31.6242	49.2914	1.50076	18.7867	85	-1	5	-7	-16.3256	-3.93863	-10.1692	23	-13	-25	8	1033	43	6
350	350	350	1	12	1	75	57	18	35	40	111.314	124.496	59.2826	70.9008	2.5161	6.80469	179	-3	2	-8	-15.0584	-4.56924	-9.85377	40	-11	-18	5	1031	58	17
351	351	351	1	12	2	59	35	24	27	32	64.2197	67.8968	36.0154	38.7787	1.3839	30.4065	102	-2	2	-5	-16.2691	-8.97866	-13.1606	31	-5	-21	11	1033	82	13
352	352	352	1	12	3	52	36	16	25	27	28.748	37.6396	22.1587	29.4034	0.7376	32.3898	66	-6	1	-12	-24.8507	-11.4286	-18.7007	31	-13	-23	13	1033	49	14
353	353	353	1	12	4	57	40	17	24	33	46.5654	63.3131	30.8679	52.8815	1.20379	22.2245	72	-5	1	-11	-21.695	-9.24197	-15.5135	35	-13	-22	10	1031	53	11
354	354	354	1	12	5	67	44	23	33	34	34.3993	49.7429	30.3686	52.2318	1.25979	27.1903	71	-4	3	-11	-21.7211	-7.20048	-14.5203	32	-15	-22	10	1034	57	9
355	355	355	1	12	6	41	25	16	21	20	69.7282	88.913	45.0369	71.5743	1.64493	20.3139	110	-3	4	-9	-18.2835	-4.76884	-12.0992	31	-12	-22	8	1035	53	13
356	356	356	1	12	7	40	31	9	19	21	137.387	167.063	68.0677	96.4243	2.74161	8.9338	210	-4	2	-9	-16.0201	-4.40635	-10.7954	47	-11	-17	5	1032	68	18
357	357	357	1	12	1	67	50	17	30	37	125.906	152.825	62.6275	89.5464	2.80164	14.8092	182	-2	6	-10	-19.2131	-2.3363	-10.8866	41	-11	-19	8	1032	73	14
358	358	358	1	12	2	61	39	22	22	39	225.487	257.478	96.6538	124.553	4.91516	7.64808	286	-3	2	-9	-14.5078	-2.75039	-8.16296	58	-8	-15	3	1034	74	30
359	359	359	1	12	3	65	40	25	26	39	166.489	213.035	66.6945	91.8431	3.20419	24.9826	218	-1	7	-8	-21.3032	-5.31417	-13.9572	45	-8	-24	14	1028	80	10
360	360	360	1	12	4	53	44	9	27	26	10.2774	18.6871	9.16828	20.6722	0.39026	52.2993	34	-2	2	-6	-32.1681	-23.9812	-28.0868	18	-21	-26	32	1034	26	7
361	361	361	1	12	5	57	39	18	31	26	24.3789	28.607	25.3381	44.3039	0.777817	27.7757	48	-2	1	-6	-19.5295	-12.3452	-15.4346	21	-16	-24	14	1030	36	9
362	362	362	1	12	6	39	28	11	18	21	23.5097	37.0903	21.5385	41.6774	0.688387	38.2657	42	-2	2	-6	-22.3552	-14.1579	-18.2694	19	-16	-27	18	1026	34	5
363	363	363	1	12	7	34	24	10	17	17	63.1968	90.9226	49.1329	76.0787	1.70968	17.1014	97	-1	7	-8	-20.9234	-5.57171	-13.8003	16	-15	-26	13	1019	33	5
364	364	364	1	12	1	78	53	25	37	41	45.2045	87.9356	30.1469	53.5465	1.10649	28.5124	79	3	8	-2	-19.0738	-8.84043	-13.9752	13	-16	-24	19	1016	19	6
365	365	365	1	12	2	67	44	23	24	43	52.0518	152.718	23.712	49.3672	1.23161	34.4406	104	2	10	-5	-19.9498	-4.47177	-12.7812	18	-13	-21	16	1012	46	8
366	366	366	2	1	3	54	38	16	24	30	49.6409	117.711	28.1879	63.2799	1.51544	28.1164	85	4	12	-2	-16.8694	-2.32219	-10.6906	19	-12	-20	16	1015	44	7
367	367	367	2	1	4	74	46	28	33	41	117.788	172.695	71.8971	92.6958	3.4164	8.20906	158	0	7	-6	-12.8559	1.15092	-6.49268	50	-6	-13	5	1018	74	28
368	368	368	2	1	5	63	44	19	29	34	48.5049	99.0461	29.8295	52.311	2.01475	33.121	74	3	9	-2	-11.0432	0.610517	-5.80048	32	-7	-18	8	1022	64	9
369	369	369	2	1	6	56	42	14	32	24	121.209	151.913	41.9582	76.9248	2.84051	5.39721	165	-2	2	-6	-12.624	-3.9177	-8.31678	68	-4	-9	5	1023	80	44
370	370	370	2	1	7	38	30	8	19	19	85.7788	99.3686	34.9071	64.171	2.99519	19.5347	113	0	7	-7	-17.3916	-2.31606	-9.97253	51	-5	-15	10	1025	80	15
371	371	371	2	1	1	68	49	19	27	41	140.14	144.958	47.9967	68.2178	2.3456	5.25	190	-2	0	-3	-9.33678	-6.04945	-8.24718	72	-4	-7	5	1026	80	61
372	372	372	2	1	2	48	33	15	26	22	97.2524	103.436	32.8262	55.4933	1.7219	24.8993	122	0	5	-5	-13.9745	-3.30601	-8.69341	45	-4	-25	8	1027	86	6
373	373	373	2	1	3	63	45	18	28	35	16.0481	21.1383	13.7308	21.8907	0.509615	44.4653	32	-4	1	-8	-21.5682	-12.3452	-17.4852	21	-20	-28	14	1034	36	6
374	374	374	2	1	4	54	32	22	23	31	29.1218	52.3718	19.9712	35.5467	0.791026	36.0105	49	-6	1	-12	-23.5472	-10.2885	-17.4552	19	-21	-35	11	1032	41	4
375	375	375	2	1	5	65	44	21	26	39	69.1029	96.7166	53.8994	72.1678	1.84821	10.6923	95	-4	5	-13	-21.0146	-2.48112	-11.8252	25	-18	-29	6	1031	48	5
376	376	376	2	1	6	47	34	13	17	30	120.631	140.092	77.5599	94.5309	2.77346	8.50877	159	-4	5	-13	-20.9849	-2.3661	-11.7653	29	-13	-27	6	1030	57	8
377	377	377	2	1	7	44	31	13	21	23	23.8328	38.3932	25.5902	36.74	0.676066	40.7189	52	-3	4	-9	-24.0162	-10.7174	-17.9092	18	-19	-28	16	1036	38	5
378	378	378	2	1	1	63	45	18	30	33	90.7622	112.725	66.8339	79.6424	2.18333	11.2286	117	-4	3	-12	-19.2185	-3.62552	-10.9753	35	-12	-23	5	1032	58	9
379	379	379	2	1	2	56	36	20	24	32	90.4242	110.929	71.4202	76.3713	2.36078	14.0845	113	-4	3	-12	-21.3024	-5.67555	-13.0453	37	-9	-24	8	1034	67	13
380	380	380	2	1	3	63	36	27	24	39	155.425	184.703	81.915	96.9933	2.95392	10.2234	180	-2	5	-10	-17.1414	-1.4073	-8.83879	38	-7	-23	5	1031	63	9
381	381	381	2	1	4	43	25	18	14	29	350.078	375.826	114.113	120.967	4.46302	10.8362	403	-1	5	-6	-13.4142	-1.44593	-8.05754	61	-3	-16	6	1028	86	21
382	382	382	2	1	5	64	44	20	28	36	166.301	160.274	69.2014	74.1577	2.39757	15.4	209	1	5	-3	-15.4053	-6.86353	-11.1687	43	-3	-23	13	1031	81	12
383	383	383	2	1	6	44	29	15	19	25	84.7972	88.947	44.9545	65.9151	1.66136	20.963	113	-1	7	-8	-19.3578	-3.67643	-12.1194	31	-8	-22	11	1033	85	13
384	384	384	2	1	7	47	32	15	21	26	118.338	188.153	74.0714	73.5401	2.53182	18.0749	149	1	5	-4	-14.9654	-5.29099	-9.63875	49	-6	-22	11	1025	74	9
385	385	385	2	1	1	71	42	29	21	50	8.03846	32.0257	6.66667	14.9268	0.303859	57.7821	33	0	4	-3	-28.4254	-21.2442	-25.3575	17	-19	-25	31	1030	26	8
386	386	386	2	1	2	61	41	20	30	31	40.625	50.4321	35.652	47.4701	0.988514	31.5473	68	-1	4	-7	-20.5614	-9.26377	-14.4254	20	-18	-25	14	1032	39	7
387	387	387	2	1	3	57	36	21	16	41	118.685	141.801	75.0993	91.0444	2.32392	9.31894	162	-2	6	-10	-17.198	-0.513699	-8.94319	32	-13	-22	5	1024	53	8
388	388	388	2	1	4	69	45	24	28	41	225.247	268.984	121.849	124.395	4.03333	5.59298	276	-3	3	-9	-16.0507	-3.40066	-9.78914	44	-9	-17	5	1017	59	22
389	389	389	2	1	5	80	48	32	33	47	148.143	164.735	79.1839	91.7687	2.76419	12.7452	195	3	10	-4	-14.5803	0.132802	-7.30042	28	-10	-25	10	1017	55	5
390	390	390	2	1	6	51	34	17	24	27	21.2422	38.5618	23.8655	38.4138	0.821076	42.4009	50	1	7	-4	-14.6552	-3.24058	-9.50186	23	-7	-25	10	1027	64	4
391	391	391	2	1	7	57	38	19	27	30	54.0822	81.317	46.0257	46.7208	1.0418	31.0032	77	-2	3	-6	-16.3559	-6.75075	-12.13	50	-7	-14	10	1029	74	24
392	392	392	2	1	1	60	47	13	33	27	87.7597	114.378	56.3409	58.4552	1.69253	27.0162	114	2	12	-7	-17.487	2.98661	-7.99943	43	-7	-29	10	1019	80	4
393	393	393	2	1	2	61	40	21	22	39	40.8306	75.7184	29.3463	40.1714	0.930744	41.9903	67	-1	5	-6	-17.3007	-5.80859	-12.1194	31	-7	-25	11	1028	69	11
394	394	394	2	1	3	45	30	15	21	24	118.919	141.01	72.5194	74.9018	2.29065	10.1129	165	-3	3	-8	-15.5155	-3.65093	-10.1983	62	-7	-12	6	1015	80	36
395	395	395	2	1	4	43	26	17	17	26	67.9838	88.8474	38.1753	44.0323	1.15487	43.289	93	2	8	-5	-15.5691	-1.9041	-8.27866	31	-4	-27	10	1018	75	4
396	396	396	2	1	5	50	36	14	20	30	142.462	179.228	63.9359	47.7553	1.44167	21.2797	188	-1	3	-4	-12.6856	-5.07591	-9.45754	61	0	-9	8	1019	88	45
397	397	397	2	2	6	55	42	13	26	29	139.37	138.248	53.0322	58.014	1.97492	7.86817	178	2	4	1	-5.74891	-2.40361	-4.64097	67	1	-7	6	1016	91	48
398	398	398	2	2	7	50	29	21	15	35	67.9646	93.627	19.6077	30.7908	1.25723	42.4855	85	4	10	-1	-15.507	-3.70308	-10.208	37	1	-35	16	1015	89	4
399	399	399	2	2	1	55	41	14	27	28	5.53205	29.641	5.54167	8.13074	0.307372	70.1282	38	-2	2	-5	-22.1888	-15.1138	-19.1608	8	-16	-40	19	1027	23	4
400	400	400	2	2	2	42	25	17	14	28	25.2484	39.9935	19.3613	21.4155	0.608387	56.9387	47	-3	1	-7	-19.9807	-11.8834	-15.9384	10	-24	-38	13	1030	24	4
401	401	401	2	2	3	55	39	16	29	26	88.7083	101.051	53.8782	48.2403	1.59359	26.5385	119	-6	1	-11	-18.2124	-5.78528	-13.0749	33	-11	-25	5	1029	59	7
402	402	402	2	2	4	58	42	16	31	27	121.42	120.586	68.4096	64.7632	2.08601	20.524	158	-3	2	-8	-14.9921	-4.42962	-9.75683	46	-6	-16	5	1030	69	20
403	403	403	2	2	5	78	55	23	44	34	94.588	72.8937	35.0997	51	1.44153	24.2027	124	-3	-2	-5	-14.9435	-11.6776	-12.7722	76	-5	-12	10	1027	86	51
404	404	404	2	2	6	66	46	20	26	40	66.5019	48.4208	23.7354	35.6391	1.17977	37.0775	84	-3	2	-8	-19.1038	-8.44347	-13.8276	54	-6	-22	11	1028	89	15
405	405	405	2	2	7	30	18	12	13	17	9.47115	13.6763	15.9902	17.9107	0.4443	55.9381	34	-7	-1	-12	-26.9748	-15.6756	-21.866	28	-16	-23	16	1037	48	11
406	406	406	2	2	1	60	42	18	29	31	23.7682	23.6964	25.1661	37.223	0.727609	43.4281	53	-7	-1	-13	-23.7478	-11.3632	-17.5944	34	-15	-23	10	1035	58	13
407	407	407	2	2	2	58	41	17	34	24	103.79	99.8345	60.8056	78.9772	2.09549	18.7797	142	-7	1	-13	-20.1291	-5.41709	-13.9035	50	-11	-18	5	1028	73	20
408	408	408	2	2	3	62	42	20	20	42	114.742	107.823	52.3867	77.7826	2.07852	22.6711	150	-3	4	-11	-20.2427	-4.50072	-11.9376	41	-8	-23	8	1032	73	13
409	409	409	2	2	4	50	34	16	18	32	190.27	180.915	75.5458	82.9299	2.89054	16.7925	242	-2	1	-4	-14.1905	-8.83046	-12.0604	54	-7	-13	10	1035	77	42
410	410	410	2	2	5	62	41	21	27	35	268.763	263.973	77.1655	96.3457	3.12123	14.7568	329	-3	3	-9	-15.8363	-2.87597	-9.44987	65	-7	-11	5	1026	86	37
411	411	411	2	2	6	54	38	16	23	31	397.765	382.61	102.207	111.256	3.81333	14.1833	429	-2	4	-7	-13.7365	-1.78405	-8.38638	64	-6	-10	5	1025	80	39
412	412	412	2	2	7	52	40	12	25	27	301.284	263.152	81.1154	86.8206	3.20629	27.7063	348	0	7	-6	-16.3301	-2.28304	-9.95238	52	-5	-16	10	1029	80	18
413	413	413	2	2	1	65	45	20	27	38	100.162	88.0805	67.8203	70.355	2.06406	31.875	118	1	5	-3	-12.0184	-3.56481	-7.82031	36	-7	-19	8	1035	64	10
414	414	414	2	2	2	60	42	18	31	29	71.4698	72.685	39.452	61.7093	1.1873	29	98	-1	2	-5	-13.9745	-6.55289	-9.7572	45	-8	-13	8	1032	55	26
415	415	415	2	2	3	51	36	15	22	29	63.1097	64.0687	33.7955	57.8739	1.15758	33.0644	92	-1	6	-8	-17.1253	-2.27466	-9.79466	43	-6	-19	8	1029	80	13
416	416	416	2	2	4	67	46	21	28	39	207.527	222.434	44.614	85.8833	2.36947	10.0491	270	-2	1	-4	-11.1057	-5.61896	-8.92978	73	-4	-7	6	1030	87	56
417	417	417	2	2	5	59	42	17	21	38	267.148	284.614	70.9901	97.6	2.77815	12.9934	311	-1	4	-6	-11.224	-0.276802	-5.82643	68	-3	-8	3	1028	86	45
418	418	418	2	2	6	42	25	17	18	24	262.903	300.217	103.282	101.406	3.32395	11.8738	311	2	6	-2	-9.19078	-0.41233	-4.85039	58	-2	-6	6	1030	75	45
419	419	419	2	2	7	46	26	20	22	24	210.977	260.086	128.586	90.6855	3.54369	10.0097	255	2	3	1	-5.24383	-3.05087	-4.15039	58	-3	-7	5	1031	65	51
420	420	420	2	2	1	61	46	15	36	25	262.379	326.368	135.468	120.653	4.75918	10.6978	313	3	7	-1	-7.46991	1.31601	-3.12582	55	-3	-5	5	1027	75	39
421	421	421	2	2	2	55	34	21	22	33	355.621	389.676	80.6211	122.383	5.01947	8.97368	404	2	8	-3	-8.08218	4.12715	-2.63405	63	-1	-6	3	1026	80	39
422	422	422	2	2	3	50	36	14	22	28	306.73	284.133	89.1566	109.464	3.67771	14.7711	366	4	9	-1	-7.96389	3.29669	-2.43043	66	3	-4	6	1023	80	36
423	423	423	2	2	4	53	36	17	23	30	16.5723	11.881	13.3681	24.7434	0.467752	57.8632	37	4	9	-1	-17.9067	-7.5056	-12.737	21	-9	-20	19	1029	44	8
424	424	424	2	2	5	63	48	15	31	32	83.2903	87.6926	36.2045	70.9901	1.44416	17.4318	113	1	6	-3	-10.3437	-0.566439	-6.05212	53	-4	-14	6	1026	80	26
425	425	425	2	3	6	42	29	13	14	28	39.3402	53.4175	24.2268	47.1753	0.826804	51.9691	68	4	12	-3	-14.1992	1.73221	-6.86884	31	-6	-27	11	1023	74	4
426	426	426	2	3	7	53	43	10	28	25	134.455	163.625	62.1107	92.9338	2.57288	19.9771	189	4	11	-2	-12.1996	1.98927	-5.76666	46	-2	-13	10	1022	75	17
427	427	427	2	3	1	68	51	17	33	35	218.174	245.27	98.9058	102.061	4.22403	5.98377	268	0	4	-3	-10.2307	-2.5913	-6.99121	60	-3	-9	6	1022	86	42
428	428	428	2	3	2	63	41	22	24	39	56.3268	64.5719	27.3894	38.6067	1.39508	46.7033	67	4	10	-2	-15.3998	-2.86948	-9.18333	23	-3	-30	14	1026	74	4
429	429	429	2	3	3	44	24	20	16	28	19.7917	33.4583	16.7217	36.9935	0.792233	48.1745	50	1	9	-6	-18.8681	-3.41908	-11.7102	18	-13	-27	13	1028	54	4
430	430	430	2	3	4	59	38	21	21	38	16.1731	27.0929	14.5032	29.1104	0.608108	56.6226	43	1	8	-6	-18.9583	-4.71113	-11.8618	11	-10	-31	13	1030	32	4
431	431	431	2	3	5	53	42	11	26	27	47.7767	69.6764	25.8371	51.6337	1.02373	34.1721	70	0	8	-7	-17.666	-2.01016	-10.4359	28	-8	-28	10	1029	74	4
432	432	432	2	3	6	39	26	13	16	23	133.165	161.962	70.2201	92.0492	2.31197	20.5649	179	5	10	0	-7.27326	3.66103	-1.87726	46	-2	-16	6	1023	75	20
433	433	433	2	3	7	46	30	16	17	29	95.4212	115.669	46.2751	68.5765	1.60194	37.9547	127	3	10	-3	-11.9376	2.05875	-5.57561	41	-4	-13	8	1026	69	16
434	434	434	2	3	1	63	34	29	25	38	80.5133	99.6333	53.9899	72.9078	1.67912	23.0236	110	2	9	-4	-11.4505	2.69143	-5.03654	50	-2	-10	6	1024	74	26
435	435	435	2	3	2	42	33	9	22	20	152.031	185.606	73.8956	80.6644	2.27109	38.9458	195	6	14	-2	-10.8518	6.66384	-2.27466	43	-1	-13	8	1018	80	13
436	436	436	2	3	3	57	48	9	23	34	10.6065	20.4258	8.7411	25.0131	0.383495	66.3916	41	6	11	2	-12.851	-3.55132	-8.73767	15	-8	-26	16	1025	31	4
437	437	437	2	3	4	63	43	20	30	33	20.0682	74.9061	14.899	36.8185	0.611401	55.0621	69	4	13	-3	-13.7738	2.69064	-6.62464	14	-13	-26	10	1022	47	4
438	438	438	2	3	5	50	36	14	24	26	21.4365	79.5668	13.7451	31.4106	0.512459	65.0396	64	10	17	4	-13.0587	0.274181	-6.93589	9	-9	-25	19	1018	19	4
439	439	439	2	3	6	40	28	12	14	26	94.6624	172.678	43.5788	90.0615	1.47267	29.4759	133	11	22	0	-7.71648	15.8882	3.83788	24	-2	-14	6	1011	56	6
440	440	440	2	3	7	49	31	18	26	23	113.378	196.91	77.2701	71.9902	2.11736	52.2476	145	11	17	5	-5.30987	7.53115	1.03788	24	1	-14	10	1015	46	10
441	441	441	2	3	1	73	53	20	30	43	81.6938	243.476	26.1205	48.4488	1.16124	46.9346	142	12	21	3	-9.40042	10.1919	0.193609	28	0	-12	13	1012	61	8
442	442	442	2	3	2	72	47	25	31	41	35.6688	118.301	16.5852	35.8214	0.604502	70.8392	85	10	15	6	-7.15274	2.37931	-2.9504	21	-3	-13	14	1022	31	12
443	443	443	2	3	3	53	37	16	23	30	47.0256	90.3173	17.4051	45.7199	0.767524	49.5355	73	8	13	4	-6.19565	3.47995	-1.93945	30	-2	-18	10	1023	42	8
444	444	444	2	3	4	55	40	15	24	31	10.8071	28.1415	5.5534	23.1316	0.378317	67.0615	44	12	19	5	-8.42618	6.14034	-1.1994	13	-10	-18	14	1026	27	4
445	445	445	2	3	5	48	36	12	21	27	25.178	67.8409	11.4695	43.6375	0.617363	54.3654	62	13	22	4	-8.75145	10.0311	0.54131	13	-7	-20	13	1020	39	4
446	446	446	2	3	6	41	27	14	21	20	47.891	120.465	17.0322	53.7549	0.851768	50.418	86	13	24	3	-7.55027	14.7673	2.88797	18	-3	-23	10	1018	52	4
447	447	447	2	3	7	42	22	20	13	29	134.158	182.756	44.0257	68.5049	1.56238	76.6129	186	12	19	5	-2.30859	13.0424	5.23221	31	2	-10	6	1023	53	15
448	448	448	2	3	1	73	56	17	38	35	220.12	250.849	52.9807	98.7296	2.00193	56.0579	271	12	21	4	-2.29347	17.1834	6.57901	45	4	-2	5	1014	70	20
449	449	449	2	3	2	53	33	20	20	33	206.062	238.397	44.2161	96.5148	1.72613	78.7492	255	14	23	6	-0.90548	18.6829	8.01119	42	7	-2	6	1010	66	18
450	450	450	2	3	3	57	41	16	27	30	271.071	312.678	45.0609	112.3	1.96346	66.2186	331	16	24	7	1.34903	21.9982	11.8528	56	11	3	5	1010	77	29
451	451	451	2	3	4	60	36	24	25	35	248.261	281.811	35.2638	106.81	2.33149	14.7013	285	13	16	10	4.80606	11.9126	8.3119	57	11	0	5	1011	80	33
452	452	452	2	3	5	56	39	17	28	28	125.416	157.576	24.5765	65.2508	1.58896	40.8371	169	17	23	11	3.73523	18.3923	10.8451	54	9	2	8	1008	82	25
453	453	453	2	3	6	38	24	14	22	16	39.7282	74.1736	7.6463	37.3301	0.556913	61.4355	63	16	23	8	-0.256641	16.9131	8.6751	38	8	-3	8	1013	82	15
454	454	454	2	3	7	39	27	12	17	22	31.4551	73.3942	8.45513	56.7903	0.498397	49.4583	77	16	26	7	-0.341522	20.6753	9.35664	26	5	-11	6	1015	62	5
455	455	455	2	3	1	61	44	17	24	37	129.38	173.787	32.7759	79.8108	1.66823	46.4114	183	18	23	12	2.94041	15.8829	9.85384	42	10	-3	10	1015	72	23
456	456	456	2	4	2	66	47	19	28	38	112.077	108.309	17.4715	61.6818	1.00488	76.8082	147	16	25	6	-0.720549	21.8027	10.6738	48	10	-8	6	1012	90	11
457	457	457	2	4	3	59	42	17	26	33	100.95	155.155	21.4803	58.1639	1.00891	76.7928	133	16	23	9	0.875318	17.0055	8.73497	39	8	-4	8	1014	71	16
458	458	458	2	4	4	51	28	23	24	27	22.8552	74.2862	6.09122	35.5205	0.451014	60.8412	66	13	20	7	-6.30472	7.35447	-0.0600273	15	1	-30	14	1023	50	4
459	459	459	2	4	5	52	33	19	26	26	31.9048	133.01	8.57239	39.2109	0.551505	58.7677	91	14	26	4	-7.08333	16.8435	3.51089	23	-3	-21	11	1015	53	4
460	460	460	2	4	6	40	34	6	21	19	23.0065	82.1634	6.59935	28.7895	0.38241	74.9316	68	12	20	4	-6.43695	10.6163	1.97021	21	-3	-18	10	1022	52	4
461	461	461	2	4	7	38	31	7	19	19	52.7548	140.945	12.754	55.7607	0.646278	58.2751	98	14	25	3	-5.97537	18.0056	5.71619	25	-1	-18	8	1017	65	4
462	462	462	2	4	1	45	25	20	24	21	99.9071	179.365	20.9357	62.1688	0.811897	78.2476	135	16	25	7	0.589606	20.9394	10.4757	33	3	-5	5	1013	57	12
463	463	463	2	4	2	62	38	24	25	37	178.639	240.944	38.2866	81.9148	1.4886	88.8026	223	17	26	8	-0.185938	20.8235	9.95192	40	7	-3	8	1013	76	14
464	464	464	2	4	3	64	46	18	29	35	121.944	236.908	19.7667	49.2013	0.909868	79.1941	156	22	32	12	0.37841	23.9033	11.6843	32	10	-12	13	1011	72	4
465	465	465	2	4	4	51	39	12	17	34	86.4618	388.743	27.7793	50.52	1.28742	48.3654	246	16	18	13	4.87995	10.4385	8.19613	30	3	-9	8	1022	47	13
466	466	466	2	4	5	54	33	21	25	29	60.5861	113.788	17.3543	59.9233	0.973898	53.3278	83	14	18	12	3.73981	10.3705	5.92678	29	1	-7	8	1019	44	13
467	467	467	2	4	6	38	27	11	17	21	100.337	137.268	25.023	72.3621	1.43377	65.5148	133	13	21	6	-1.15206	15.583	6.47727	34	3	-7	6	1016	66	13
468	468	468	2	4	7	41	28	13	23	18	162.598	194.196	26.6361	73.0275	1.33095	90.0884	212	16	24	8	1.35547	20.12	10.4343	44	8	1	6	1017	71	22
469	469	469	2	4	1	50	27	23	18	32	229.438	255.78	33.3116	78.0727	1.91575	95.7363	270	18	26	10	3.90378	23.5505	13.3333	52	13	5	6	1016	76	29
470	470	470	2	4	2	64	47	17	31	33	87.4721	142.951	16.5081	58.3356	0.936156	51.3062	109	19	23	15	6.13398	15.5131	10.7487	38	11	-6	10	1019	67	14
471	471	471	2	4	3	55	30	25	21	34	58.3072	113.046	12.4656	67.543	0.73377	40.6007	90	17	22	12	5.70121	16.7623	11.1587	26	2	-9	5	1014	47	6
472	472	472	2	4	4	47	29	18	21	26	91.9231	121.131	19.2404	70.5682	1.3875	48.9936	124	14	18	11	5.48119	14.0128	9.06414	62	10	-2	6	1013	86	23
473	473	473	2	4	5	61	47	14	37	24	139.324	132.147	16.9132	62.7655	1.51974	58.5048	182	16	20	12	5.44922	15.4797	10.3515	66	12	2	8	1019	94	34
474	474	474	2	4	6	41	34	7	24	17	61.9103	80.6635	15.4423	63.8506	0.780064	51.3397	84	11	15	8	0.273632	8.37634	3.69199	53	6	-2	8	1021	81	21
475	475	475	2	4	7	43	24	19	14	29	60.9103	73.6314	7.90385	54.1419	0.642628	53.0481	84	13	22	5	-3.21975	16.5765	5.76791	48	7	-2	8	1016	87	12
476	476	476	2	4	1	59	44	15	32	27	49.1629	71.6071	7.52443	54.5916	0.57299	59.2251	73	16	25	7	-1.44436	19.0478	8.49548	35	6	-6	8	1016	71	7
477	477	477	2	4	2	59	40	19	22	37	60.0354	99.5192	9.625	54.6645	0.593248	77.5884	85	17	27	8	-1.69199	20.3396	8.36052	37	8	-2	10	1013	83	12
478	478	478	2	4	3	68	48	20	29	39	118.37	148.306	22.0942	41.2288	0.919805	92.3084	156	20	26	15	5.04482	19.0928	11.21	56	13	8	13	1010	77	33
479	479	479	2	4	4	60	39	21	30	30	116.271	133.235	19.7387	47.4426	0.92871	92.7677	156	20	25	16	8.41264	19.9408	13.387	57	13	10	10	1014	72	32
480	480	480	2	4	5	56	38	18	25	31	130.948	188.471	21.3312	68.6007	1.03713	81.5617	163	19	27	12	3.40242	22.0988	11.7614	52	11	4	10	1016	88	23
481	481	481	2	4	6	32	25	7	15	17	43.4456	88.6215	4.7028	27.5634	0.360839	59.7203	69	16	22	11	1.85146	15.4336	7.83238	59	11	1	11	1020	94	20
482	482	482	2	4	7	36	24	12	17	19	53.0265	90.3128	6.6616	45.0077	0.615589	63.7681	74	17	24	9	-0.0707383	18.0073	9.25369	51	10	-3	10	1020	94	8
483	483	483	2	4	1	59	47	12	25	34	66.6548	98.1734	8.42969	48.6627	0.719844	82.6094	83	18	26	10	2.22057	21.3764	11.4577	45	9	-2	8	1019	87	11
484	484	484	2	4	2	51	31	20	21	30	93.9291	149.669	17.8261	66.2909	0.938768	93.343	122	18	27	10	2.05875	22.2087	11.1859	41	9	3	8	1013	76	13
485	485	485	2	4	3	46	29	17	22	24	111.497	158.409	21.745	61.1711	0.96113	113.387	139	20	28	12	4.66382	24.4924	14.1713	49	12	8	8	1009	82	19
486	486	486	2	5	4	34	22	12	13	21	123.131	186.071	19.3032	41.1071	0.858252	97.4742	156	21	28	15	4.2325	20.9141	11.6201	54	16	1	14	1008	82	21
487	487	487	2	5	5	41	33	8	25	16	27.266	49.278	3.24116	20.1877	0.284887	78.2862	50	18	24	12	-11.0064	2.44911	-4.39744	28	4	-10	29	1016	58	5
488	488	488	2	5	6	34	17	17	15	19	40.2787	137.817	7.01935	41.4066	0.425484	55.3065	93	16	25	7	-5.5453	15.1605	4.4751	38	6	-11	14	1013	81	5
489	489	489	2	5	7	53	40	13	28	25	29.8776	60.0294	3.51961	17.5795	0.338361	73.0362	57	14	19	10	-15.6313	-6.02566	-11.3997	19	-4	-18	32	1017	32	4
490	490	490	2	5	1	56	37	19	21	35	28.7842	53.9522	4.0301	37.1347	0.436455	61.0786	54	13	22	5	-5.22361	13.3493	3.33195	27	0	-14	10	1017	61	4
491	491	491	2	5	2	59	44	15	29	30	76.6545	128.843	28.4346	60.5755	0.931095	66.1729	105	14	21	9	1.06446	15.0015	6.71649	44	10	-2	8	1009	59	22
492	492	492	2	5	3	42	28	14	16	26	63.8493	100.839	11.8854	43.6502	0.907986	64.1389	82	19	27	11	1.7298	20.6914	10.8934	40	9	-7	10	1006	82	5
493	493	493	2	5	4	60	37	23	20	40	75.356	110.169	16.391	45.8323	1.01731	93.0705	104	17	23	10	2.58469	18.3923	10.8451	54	11	3	8	1014	94	18
494	494	494	2	5	5	55	38	17	24	31	62.0693	105.705	33.732	52.6073	1.3268	81.2974	84	18	21	16	6.93432	12.9015	9.28974	44	9	3	11	1015	59	24
495	495	495	2	5	6	39	25	14	18	21	51.0288	87.0545	28.0225	50.1136	1.18903	76.6206	69	17	21	13	4.31858	13.8471	8.9985	47	9	0	10	1016	72	23
496	496	496	2	5	7	31	23	8	17	14	23.7372	25.9085	3.49038	28.9061	0.828205	70.5128	46	12	14	10	0.338863	5.37504	2.82703	85	11	8	13	1007	94	58
497	497	497	2	5	1	59	44	15	29	30	35.0034	71.0364	7	43.2708	0.647279	70.0306	74	19	30	8	-1.86172	25.5565	11.0614	52	12	3	11	1000	100	13
498	498	498	2	5	2	58	30	28	18	40	51.1227	118.929	10.0706	54.5768	0.639179	65.7828	86	21	31	12	2.94041	26.2052	13.4378	42	14	-9	10	1000	94	5
499	499	499	2	5	3	56	39	17	24	32	18.3024	64.1592	7.52098	26.3231	0.34	70.322	59	18	23	12	-9.13739	2.92633	-2.63718	23	5	-6	26	1005	55	8
500	500	500	2	5	4	74	53	21	39	35	61.4459	185.235	7.66543	60.0172	0.547119	53.5898	122	18	29	8	-0.291993	24.2748	10.9141	37	7	-2	8	1000	76	9
501	501	501	2	5	5	47	36	11	20	27	47.5748	131.343	10.1805	50	0.657483	81.0833	92	22	30	14	4.63207	23.326	13.6973	31	9	-1	10	1007	67	8
502	502	502	2	5	6	50	40	10	26	24	57.3813	118.795	25.6969	59.326	1.00234	104.344	124	21	28	14	6.29531	22.8761	14.3467	36	10	3	8	1012	67	14
503	503	503	2	5	7	39	30	9	18	21	81.1472	148.369	24.5261	55.5646	0.958389	127.185	171	21	30	13	5.42259	26.1215	14.756	41	14	6	8	1008	72	20
504	504	504	2	5	1	61	44	17	28	33	107.332	169.128	15.1154	45.2258	1.03934	143.931	146	22	28	17	10.0831	24.9574	16.5687	64	17	12	10	1004	94	28
505	505	505	2	5	2	47	25	22	17	30	80.7147	148.293	9.87847	45.5385	0.907692	113.593	113	24	32	18	9.92179	27.7232	17.2219	43	16	6	10	1004	83	12
506	506	506	2	5	3	60	40	20	20	40	107.823	168.701	26.2615	53.572	1.47128	127.436	170	23	31	16	9.51329	29.0826	18.2074	52	17	10	8	1005	77	26
507	507	507	2	5	4	50	33	17	18	32	140.642	207.936	36.85	63.6885	1.47238	113.934	183	27	35	19	10.772	32.173	20.9297	48	18	8	11	1006	88	12
508	508	508	2	5	5	56	37	19	22	34	80.7138	150.554	20.8244	50.7731	0.808451	136.521	140	27	34	20	11.3786	29.2956	19.9914	40	16	9	11	1010	73	16
509	509	509	2	5	6	38	29	9	22	16	76.9189	126.09	6.39706	46.0369	1.02644	55.1081	104	22	26	19	15.4037	25.5787	19.6219	83	19	14	8	1008	94	36
510	510	510	2	5	7	39	35	4	20	19	66.6329	130.627	2.5019	28.7214	0.667368	58.9579	91	22	29	15	3.89556	21.524	12.3765	48	19	-3	14	1006	94	6
511	511	511	2	5	1	64	44	20	34	30	22.5552	77.8955	5.09541	52.3429	0.44281	68.8	77	23	35	12	1.63981	28.6608	13.981	29	11	-2	11	999	77	9
512	512	512	2	5	2	47	35	12	24	23	35.8486	151.107	4.27193	46.3874	0.408032	62.2603	107	24	32	18	4.56666	20.8652	11.3527	26	11	-3	16	996	64	5
513	513	513	2	5	3	54	30	24	25	29	31.9913	87.4121	8.40394	55.2637	0.601786	87.3836	121	26	37	15	5.57241	31.7755	18.0964	28	12	1	10	1000	68	6
514	514	514	2	5	4	42	30	12	26	16	43.395	111.223	9.81778	59.0431	0.64878	108.37	120	30	42	18	12.0423	42.6912	26.4051	33	15	3	6	998	68	5
515	515	515	2	5	5	52	34	18	21	31	81.4068	169.654	34.2297	61.5659	1.51645	165.423	192	28	35	20	11.8477	30.8396	21.6004	37	15	10	10	1006	60	21
516	516	516	2	5	6	39	27	12	21	18	108.625	204.414	42.8988	58.5177	2.06364	158.674	177	27	34	20	15.5713	34.3697	24.547	49	19	12	6	1007	83	28
517	517	517	2	6	7	29	20	9	13	16	45.2611	70.2959	2.70225	27.44	0.652261	132.828	130	25	31	19	10.5294	27.3556	18.5703	64	18	12	13	1008	88	25
518	518	518	2	6	1	32	24	8	13	19	28.2304	44.1522	2.43503	29.2208	0.466332	104.807	90	22	26	18	13.4013	23.6611	18.4115	53	15	11	6	1011	73	29
519	519	519	2	6	2	61	40	21	28	33	33.0788	58.6647	13.0606	39.9176	0.564851	108.754	117	23	32	16	7.81393	28.3486	16.3451	47	14	11	10	1008	82	19
520	520	520	2	6	3	51	39	12	28	23	55.381	92.4735	9.31502	46.9114	0.869853	122.874	124	24	31	19	14.4167	30.1872	20.7091	50	17	13	6	1006	83	26
521	521	521	2	6	4	64	46	18	29	35	62.6797	105.498	11.1013	47.4262	0.847541	127.719	157	27	34	19	12.7997	32.6199	22.9124	47	17	13	8	1004	83	19
522	522	522	2	6	5	65	38	27	25	40	54.4593	109.676	10.477	44.6589	0.999671	56.6403	103	21	27	16	8.73045	23.9791	15.3571	74	19	14	11	1004	94	45
523	523	523	2	6	6	33	23	10	14	19	9.97428	31.9946	2.45016	27.039	0.353376	67.0997	51	22	30	14	5.63237	25.9774	15.3505	50	14	5	10	1004	94	12
524	524	524	2	6	7	31	22	9	8	23	25.8462	59.2819	7.75884	53.1489	0.679421	53.8714	70	23	31	17	12.7555	31.9601	20.5319	62	15	8	6	1002	88	20
525	525	525	2	6	1	61	43	18	28	33	29.0539	57.7308	6.83838	43.4579	0.623906	78.1342	87	22	31	14	7.40091	29.8214	17.3596	57	15	7	8	1005	94	15
526	526	526	2	6	2	41	22	19	23	18	67.5164	81.6506	6.90132	42.8467	1.18947	79.2098	95	22	26	18	14.6244	25.6516	19.9777	71	19	13	6	1009	88	47
527	527	527	2	6	3	50	32	18	24	26	42.8935	51.1081	3.32362	32.0422	0.75178	76.8511	74	23	30	17	10.8451	27.9356	18.3923	54	17	11	8	1010	94	22
528	528	528	2	6	4	48	32	16	21	27	25.9773	61.6	6.22078	39.8078	0.542997	94.0714	90	27	36	18	12.9256	36.7841	24.1951	46	18	9	6	1006	83	12
529	529	529	2	6	5	42	25	17	24	18	49.0594	86.175	8.11401	42.2484	0.854397	99.7727	116	26	32	19	15.357	33.6503	24.767	63	20	15	6	1007	94	28
530	530	530	2	6	6	30	23	7	18	12	36.9281	64.3508	3.5377	36.5974	0.624262	124.659	165	24	32	18	13.9449	33.3376	21.7891	61	20	16	6	1006	94	32
531	531	531	2	6	7	25	16	9	16	9	104.666	146.475	14.9548	49.3129	1.22226	143.265	178	26	32	20	15.1718	32.0939	23.2564	62	21	16	8	1004	88	31
532	532	532	2	6	1	57	45	12	27	30	125.981	143.902	3.78387	40.6677	1.08521	124.775	178	26	30	21	18.6116	31.7079	25.6516	71	21	18	6	1002	94	40
533	533	533	2	6	2	52	37	15	22	30	79.0432	94.2	3.51656	33.6967	0.883056	113.807	104	22	27	18	12.4359	25.3828	17.9608	80	21	16	10	1002	94	47
534	534	534	2	6	3	38	30	8	16	22	60.0733	82.8714	4.14094	35.8605	0.72953	100.067	116	24	31	18	12.8846	31.1511	20.8801	66	20	14	8	1003	94	32
535	535	535	2	6	4	54	40	14	28	26	118.305	127.433	6.28956	44.1049	1.20578	95.1224	116	23	27	20	16.0184	25.9618	20.1488	73	20	17	8	1004	94	56
536	536	536	2	6	5	50	37	13	21	29	42.8369	64.6863	2.6	26.7643	0.798932	93.5516	84	23	28	18	13.2923	27.3521	20.0563	72	18	15	8	1007	94	35
537	537	537	2	6	6	35	24	11	18	17	66.4026	68.1681	5.0894	33.6469	1.04106	91.3808	96	23	28	18	14.6244	28.6278	21.3639	71	18	13	6	1008	88	40
538	538	538	2	6	7	31	19	12	16	15	30.6817	44.4655	2.47896	30.9191	0.598658	87.2395	91	23	29	18	14.6244	30.1543	21.3639	71	19	14	6	1009	94	42
539	539	539	2	6	1	48	32	16	21	27	23.1294	44.9833	2.30592	36.6525	0.473898	93.3876	115	24	31	17	9.50888	28.1259	18.4	55	17	12	10	1008	94	23
540	540	540	2	6	2	61	45	16	23	38	50.594	91.7663	5.93355	51.1	0.747351	124.678	161	25	31	19	14.8507	31.0736	22.6365	56	19	15	6	1004	94	28
541	541	541	2	6	3	42	26	16	22	20	100.348	122.212	11.3701	49.1618	1.23107	87.4691	138	24	27	23	19.779	25.4927	21.1746	69	21	16	8	1003	88	47
542	542	542	2	6	4	46	29	17	17	29	121.906	112.245	4.25566	33.7792	1.05405	118.169	163	28	33	22	19.8037	36.2124	28.3791	69	21	17	6	1003	91	43
543	543	543	2	6	5	59	39	20	22	37	19.8142	50	3.03344	35.6267	0.437124	77.9532	68	27	34	21	12.5741	29.2956	19.9914	40	19	9	11	1006	78	13
544	544	544	2	6	6	42	26	16	20	22	19.9038	51.2375	5.10323	39.6258	0.428387	78.7839	77	28	38	18	9.58205	35.2747	21.7247	38	17	8	10	1005	73	11
545	545	545	2	6	7	33	21	12	13	20	44.8194	91.1195	12.6899	46.4886	1.08414	122.329	161	28	35	21	16.6471	35.4882	25.6437	47	19	13	6	1006	78	19
546	546	546	2	6	1	60	35	25	26	34	72.4156	124.595	15.1419	51.6045	1.1508	149.402	185	29	35	23	19.1451	35.4882	26.9923	47	19	12	6	1006	78	16
547	547	547	2	7	2	66	43	23	32	34	108.087	153.327	23.5177	43.0971	1.1529	141.897	172	26	32	20	13.5409	30.2249	21.5246	59	22	15	10	1004	100	35
548	548	548	2	7	3	45	27	18	22	23	57.2185	77.8082	3.15484	29.2801	0.893528	98.6764	80	23	27	21	20.4575	29.4693	23.3582	85	22	19	5	1003	95	57
549	549	549	2	7	4	37	27	10	20	17	192.465	158.306	5.32423	39.5666	1.31024	83.8532	248	27	30	23	20.7035	31.4243	26.6655	79	23	21	8	1001	94	54
550	550	550	2	7	5	56	39	17	19	37	185.627	181.159	4.13861	38.8339	1.29007	114.152	237	29	34	24	23.1637	38.9168	30.6813	75	24	21	6	1004	94	52
551	551	551	2	7	6	36	27	9	22	14	131.832	134.5	4.08581	35.8317	1.15215	108.891	165	27	31	23	21.5488	33.5853	27.3618	73	23	20	6	1007	94	45
552	552	552	2	7	7	40	31	9	24	16	200.452	194.881	8.09241	33.0099	1.34026	130.789	256	28	32	24	20.4619	32.8829	26.4494	76	24	22	10	1005	94	46
553	553	553	2	7	1	46	33	13	23	23	165.594	193.438	9.10438	39.3523	1.20202	113.811	216	28	32	24	21.371	33.5011	27.2278	71	23	21	8	1003	85	51
554	554	554	2	7	2	55	37	18	27	28	99.7951	106.76	8.49653	39.0627	0.819097	75.7812	134	29	34	24	21.4946	35.9437	28.4415	58	22	9	6	1002	89	14
555	555	555	2	7	3	51	40	11	27	24	25.1763	66.8775	5.70169	48.568	0.52339	55.9223	63	27	32	22	18.0635	31.4613	24.547	49	20	11	6	1004	83	17
556	556	556	2	7	4	38	25	13	12	26	28.0897	82.8362	8.59197	44.5719	0.541472	93.3579	114	29	38	21	15.0015	37.9812	25.197	44	19	9	8	1000	83	16
557	557	557	2	7	5	47	29	18	22	25	26.5552	67.9646	4.93426	40.9138	0.485813	82.481	77	28	36	21	15.0834	35.1888	23.9951	45	20	8	8	1000	83	11
558	558	558	2	7	6	35	28	7	18	17	12.4727	36.0498	3.34405	31.6752	0.315756	87.7138	80	29	34	24	15.6382	28.2463	21.7795	34	16	9	11	1002	61	15
559	559	559	2	7	7	30	19	11	18	12	16.3981	52.4979	3.23625	38.9935	0.399676	69.3333	64	28	36	21	15.0834	35.1888	23.9951	45	22	11	8	1002	73	16
560	560	560	2	7	1	54	40	14	33	21	26.0897	65.0648	5.34516	43.859	0.51871	106.315	156	28	36	20	14.1713	35.97	24.4924	49	20	13	8	1002	83	24
561	561	561	2	7	2	56	38	18	26	30	46.4148	121.696	5.92532	28.5763	0.553074	140.227	140	27	32	23	13.9149	26.174	19.1816	51	22	15	14	1003	78	35
562	562	562	2	7	3	50	37	13	29	21	105.006	122.947	5.63666	41.9132	0.924917	100.045	133	26	31	22	20.2388	33.733	25.9834	74	24	19	6	1004	89	46
563	563	563	2	7	4	51	31	20	24	27	132.341	133.955	4.53398	41.5016	1.8614	81.0032	186	26	29	22	20.4128	30.813	26.2046	76	23	19	6	1006	88	62
564	564	564	2	7	5	48	31	17	23	25	140.173	147.495	7.56129	38.0419	1.61767	121.268	182	29	34	24	22.3782	37.5177	29.6273	67	24	21	6	1007	89	41
565	565	565	2	7	6	35	19	16	13	22	81.2452	114.843	3.09061	33.2816	0.754369	108.262	106	31	37	26	23.1458	39.9822	30.4123	61	24	22	8	1008	89	39
566	566	566	2	7	7	40	28	12	18	22	68	91.4354	4.64839	25.5613	0.730323	112.2	119	31	36	27	22.4544	36.2137	28.3123	61	24	22	11	1005	84	42
567	567	567	2	7	1	66	44	22	30	36	26.5523	51.2443	5.05484	24.3377	0.484466	72.0227	68	31	36	26	19.8293	34.0653	26.6872	50	24	13	11	1002	74	19
568	568	568	2	7	2	60	44	16	26	34	11.9322	35.41	8.11785	39.7017	0.474747	38.3535	54	28	30	26	20.087	25.4192	22.7194	46	18	13	10	1006	54	26
569	569	569	2	7	3	42	24	18	20	22	26.0619	75.0562	6.13072	60.7039	0.721569	43.1347	82	27	32	23	18.1149	30.374	23.3816	51	20	13	8	1004	78	31
570	570	570	2	7	4	42	30	12	20	22	62.0742	112.608	7.26688	69.4756	0.991961	51.6516	90	26	30	22	20.5037	32.1288	26.1305	69	21	18	5	1005	83	44
571	571	571	2	7	5	57	36	21	32	25	65.1433	90.3656	7.43689	42.6764	1.22977	112.835	134	27	34	20	14.787	34.3688	24.0853	57	21	14	8	1006	94	25
572	572	572	2	7	6	34	26	8	14	20	97.4583	136.875	11.1576	39.6258	1.2029	162.3	188	28	36	21	15.6564	36.5559	24.8654	52	20	16	8	1008	83	25
573	573	573	2	7	7	34	24	10	16	18	108.441	156.144	18.1125	36.8205	0.989068	163.833	194	29	36	23	16.53	34.57	24.4558	49	19	15	10	1008	69	28
574	574	574	2	7	1	73	53	20	31	42	118.591	153.13	9.61512	32.7491	0.939519	138.306	159	30	36	24	17.7982	35.2371	26.1147	56	22	17	11	1004	83	29
575	575	575	2	7	2	43	27	16	19	24	122.57	157.957	5.10764	27.8276	0.844291	141.616	159	29	35	23	15.3545	32.8064	23.6733	59	23	18	13	1003	94	35
576	576	576	2	7	3	45	32	13	21	24	120.154	150.363	2.96154	28.5161	1.38205	108.545	169	26	28	23	20.9808	28.5955	25.4681	82	23	21	8	1005	94	60
577	577	577	2	7	4	43	28	15	16	27	193.158	190.171	3.67524	35.1968	1.61774	115.174	244	27	31	24	23.1637	33.8807	27.5964	75	23	21	6	1007	94	48
578	578	578	2	8	5	47	32	15	24	23	150.781	166.96	3.53871	35.3633	1.35858	111.694	199	28	32	24	22.9673	35.2138	28.8764	73	24	21	6	1006	94	47
579	579	579	2	8	6	38	27	11	17	21	123.763	140.617	3.2508	40.8077	1.08199	107.791	163	29	34	25	24.4083	38.5671	30.4178	73	25	22	6	1003	94	47
580	580	580	2	8	7	36	22	14	17	19	114.622	135.453	2.83612	40.1973	1.03779	109.849	149	30	35	26	26.5728	40.9944	32.687	73	25	23	5	1001	94	47
581	581	581	2	8	1	59	38	21	32	27	30.8206	43.2308	2.83	36.6611	0.615667	39.5101	47	24	28	19	15.1144	28.2224	22.1564	79	24	17	8	1004	91	51
582	582	582	2	8	2	58	43	15	29	29	25.1753	54.2751	5.69156	37.354	0.583442	65.0455	80	26	32	19	15.6464	34.2757	25.2093	67	22	14	6	1007	94	33
583	583	583	2	8	3	49	36	13	23	26	31.4239	73.6842	3.24351	45.1399	0.573139	68.8803	67	28	34	22	17.2726	34.1939	25.3627	56	22	10	8	1007	94	16
584	584	584	2	8	4	51	33	18	20	31	62.7717	96.3304	10.8194	45.8091	1.15756	125.441	162	27	33	20	14.71	32.6622	23.968	56	20	13	8	1009	94	26
585	585	585	2	8	5	51	29	22	23	28	64.7222	103.608	8.51299	44.8632	1.07273	121.231	140	26	32	20	14.71	31.1558	22.5928	56	19	13	8	1008	88	22
586	586	586	2	8	6	38	27	11	17	21	84.766	126.919	9.74038	41.8558	1.09551	129.051	143	26	31	21	16.393	30.4123	23.1458	61	20	12	8	1006	88	24
587	587	587	2	8	7	33	21	12	14	19	33.6495	68.7883	3.25484	34.3774	0.613548	111.329	125	27	34	19	13.957	35.4181	24.789	63	20	16	8	1003	94	30
588	588	588	2	8	1	60	42	18	34	26	23.6856	54.8012	3.21405	39.4181	0.47592	81.1672	76	28	35	20	12.6173	32.6882	22.8437	47	20	9	10	1004	83	14
589	589	589	2	8	2	53	39	14	29	24	25.0411	59.0823	6.03583	45.57	0.645603	98.5277	119	26	33	19	14.055	32.2429	22.7764	45	18	9	6	1006	83	20
590	590	590	2	8	3	42	29	13	15	27	26.1354	39.8438	2.11613	35.2186	0.622508	58.3558	70	20	23	18	14.2436	21.3506	17.019	86	19	17	8	1008	94	70
591	591	591	2	8	4	50	35	15	20	30	29.8537	48.4775	4.11935	40.2315	0.648544	76.6161	104	23	30	16	10.4712	29.8892	19.6865	68	18	15	8	1007	94	37
592	592	592	2	8	5	45	26	19	14	31	36.0367	74.2949	5.33654	49.3762	0.631833	87.7115	109	25	32	18	14.2846	34.1194	23.6788	66	20	13	6	1006	94	25
593	593	593	2	8	6	29	16	13	7	22	55.5659	96.4877	6.86129	49.6077	0.878065	127.226	159	27	33	20	16.5718	35.0546	26.0717	62	22	16	6	1007	88	31
594	594	594	2	8	7	31	23	8	16	15	54.0064	86.7112	5.01929	32.4244	0.781029	137.293	124	25	30	20	13.6179	27.3729	20.2534	60	22	15	10	1010	83	33
595	595	595	2	8	1	66	48	18	31	35	60.2186	87.3202	6.17042	37.0839	0.836452	125.01	135	25	30	20	16.5718	30.452	23.2619	62	20	16	6	1012	88	38
596	596	596	2	8	2	50	34	16	22	28	85.6442	120.653	6.39103	41.4469	0.975962	129.631	150	27	33	20	15.0949	33.4892	24.5544	61	20	16	8	1011	94	31
597	597	597	2	8	3	63	45	18	31	32	104.545	145.652	14.2669	40.672	1.08135	133.836	164	27	33	21	16.3112	33.3238	24.4371	60	21	16	8	1008	88	29
598	598	598	2	8	4	54	35	19	21	33	128.279	170.095	9.41391	49.691	1.15814	120.03	169	28	33	23	19.4092	34.1508	26.4818	65	22	16	8	1007	83	39
599	599	599	2	8	5	54	34	20	28	26	52.1494	92.4718	3.63754	59.1387	0.807767	59.8932	83	23	28	19	14.4634	27.1034	19.8714	70	21	17	8	1007	94	48
600	600	600	2	8	6	47	27	20	24	23	109.215	146.736	5.25962	56.359	1.10994	109.321	155	27	33	22	19.8037	36.2124	26.8927	69	23	16	6	1005	94	40
601	601	601	2	8	7	33	22	11	17	16	18.2669	47.6308	4.52258	28.2154	0.453871	73.9323	75	27	33	22	15.8726	31.2622	22.568	56	20	9	10	1007	88	18
602	602	602	2	8	1	69	42	27	23	46	16.5484	46.8826	4.15858	36.4548	0.441935	65.9871	59	24	32	18	11.5936	29.7486	19.0146	47	18	6	8	1011	88	11
603	603	603	2	8	2	58	34	24	25	33	23.1732	67.8791	6.11921	56.1728	0.529043	67.2318	78	26	36	16	10.2547	35.8076	22.3341	41	15	3	6	1013	83	7
604	604	604	2	8	3	50	40	10	20	30	48.266	108.439	8.32903	59.2662	0.707097	105.084	136	26	35	17	11.9261	35.8579	23.2187	49	17	11	6	1013	82	22
605	605	605	2	8	4	58	44	14	28	30	80.5168	124.45	7.56997	54.6701	0.925085	95.034	103	24	30	19	15.5017	30.8706	22.1819	65	21	15	6	1014	94	36
606	606	606	2	8	5	50	33	17	28	22	73.8374	95.4307	4.54138	34.8547	0.977586	113.362	104	23	27	19	16.442	27.9483	22.011	78	21	17	6	1015	94	47
607	607	607	2	8	6	40	25	15	18	22	132.497	155.733	5.07166	59.2662	1.5759	45.1596	176	24	27	21	20.4575	29.4693	24.8455	85	22	19	5	1015	94	54
608	608	608	2	8	7	37	28	9	23	14	64.729	73.7015	2.55305	29.7	0.993528	88.4019	89	23	27	20	18.419	28.8865	22.7506	86	21	18	6	1013	100	52
609	609	609	2	9	1	53	37	16	31	22	96.5629	107.873	3.57605	46.2443	1.62006	57.3592	127	22	26	19	17.1654	27.5316	21.4569	88	22	19	6	1013	100	57
610	610	610	2	9	2	50	33	17	25	25	20.6944	17.4878	2.24679	30.9228	0.853846	60.2115	42	21	24	19	17.3824	24.7346	20.2486	91	20	16	6	1011	100	73
611	611	611	2	9	3	46	29	17	19	27	15.1458	41.1991	5.7055	38.0261	0.552751	57.2256	54	23	31	16	9.99226	30.2646	18.947	60	16	6	8	1009	94	13
612	612	612	2	9	4	50	35	15	29	21	41.1331	95.4014	6.02932	62.0131	0.830065	78.0847	100	24	34	15	10.2818	36.6433	21.8873	62	19	12	6	1005	100	21
613	613	613	2	9	5	50	35	15	26	24	88.8617	139.253	9.69805	51.3569	1.04693	110.591	140	24	30	18	13.1564	30.1683	21.2728	70	21	15	8	1009	88	33
614	614	614	2	9	6	45	29	16	22	23	139.12	163.237	12.8285	39.2006	1.4301	110.699	186	24	29	20	17.4954	30.5495	23.0655	74	21	17	6	1011	94	41
615	615	615	2	9	7	39	27	12	22	17	150.875	181.449	10.3173	44.9295	1.26527	91.045	200	26	30	22	20.0647	31.8474	25.7622	72	21	17	6	1008	94	41
616	616	616	2	9	1	37	20	17	11	26	13.8489	33.9157	4.4373	23.8039	0.338907	74.582	61	22	29	16	6.81458	22.8335	13.9544	42	19	2	11	1010	88	11
617	617	617	2	9	2	67	48	19	31	36	35.9029	83.7237	5.82201	47.4369	0.632362	86.6634	109	21	29	14	8.85355	28.4415	17.5475	58	17	11	6	1010	94	25
618	618	618	2	9	3	47	34	13	26	21	65.2645	115.621	11.9218	56.5987	1.10292	91.768	111	23	29	17	12.6917	28.8368	20.4394	61	17	10	6	1014	94	23
619	619	619	2	9	4	50	33	17	30	20	83.8279	130.588	18.1016	62.6287	1.48361	63.6754	114	22	26	18	14.6923	25.7622	20.0647	72	20	14	6	1014	94	44
620	620	620	2	9	5	46	37	9	22	24	72.8738	83.5088	4.30968	50.534	0.955484	45.1262	97	22	25	19	17.142	25.6295	21.2868	78	19	14	5	1015	100	47
621	621	621	2	9	6	40	26	14	20	20	66.4855	97.7025	7.89677	49.4832	0.793226	74.5871	94	23	28	18	14.3526	28.1304	20.9941	67	18	12	6	1014	100	28
622	622	622	2	9	7	35	20	15	19	16	42.6846	80.328	3.92282	48.7518	0.54396	36.0403	66	19	24	15	10.1694	21.691	15.14	60	17	3	6	1017	88	19
623	623	623	2	9	1	57	36	21	23	34	18.5802	53.8992	5.42612	37.9965	0.399317	39.9044	54	20	29	11	3.30278	25.197	13.7865	44	13	-2	8	1018	88	9
624	624	624	2	9	2	53	34	19	20	33	39.0276	91.5582	5.35231	67.8847	0.598976	22.2095	87	17	22	12	6.61822	19.1076	12.6917	61	14	7	6	1018	82	30
625	625	625	2	9	3	61	43	18	25	36	53.7	90.395	4.24497	62.84	0.720202	29.7946	80	18	23	14	9.16944	20.7167	14.1487	64	13	8	6	1020	94	38
626	626	626	2	9	4	44	29	15	27	17	62.36	98.6318	3.98282	58.9829	1.00681	64.4667	84	19	28	11	5.35146	27.1358	15.0677	59	13	5	6	1019	100	19
627	627	627	2	9	5	44	35	9	19	25	85.0804	123.485	6.93137	60.1262	0.895918	62.2175	117	18	25	12	7.21882	24.5126	14.8282	74	17	10	6	1012	94	36
628	628	628	2	9	6	48	33	15	22	26	121.906	165.049	5.53247	54.7042	1.18896	82.8451	168	22	27	17	14.2848	28.2964	21.0258	75	18	14	5	1010	94	43
629	629	629	2	9	7	30	21	9	12	18	102.455	120.248	16.0647	48.4126	1.74175	66.0702	129	21	25	18	11.6205	21.0872	15.566	68	18	12	10	1017	83	52
630	630	630	2	9	1	52	34	18	27	25	94.1879	126.554	11.9211	60.0627	2.01835	23.4767	127	21	22	19	16.659	20.8478	19.4301	81	18	16	6	1018	94	66
631	631	631	2	9	2	54	31	23	22	32	47.0647	33.4815	2.66667	39.6682	1.05093	15.4455	64	18	19	17	13.3332	16.1271	14.7192	93	18	16	8	1017	100	79
632	632	632	2	9	3	59	40	19	25	34	33.9742	56.9197	2.57977	43.6157	0.768726	39.9714	60	21	26	16	12.4101	26.3152	19.1027	77	17	13	6	1016	100	37
633	633	633	2	9	4	58	40	18	28	30	109.179	122.813	3.53571	53.7532	1.30227	29.4491	144	18	22	14	11.0803	22.0699	16.4115	87	18	14	5	1016	100	67
634	634	634	2	9	5	46	36	10	24	22	126.557	137.218	10.1136	62.4492	1.575	26.1514	170	20	23	17	12.759	21.1657	16.865	84	18	15	8	1011	100	59
635	635	635	2	9	6	44	31	13	22	22	30.211	52.2457	3.34628	42.5812	0.576699	46.7404	58	18	25	12	6.75682	23.4703	14.1487	64	16	6	6	1016	100	20
636	636	636	2	9	7	62	40	22	33	29	59.194	106.413	9.3377	66.8176	1.22656	21.3464	87	18	23	14	10.5012	22.5261	15.6641	76	17	11	5	1016	100	53
637	637	637	2	9	1	48	30	18	17	31	52.9128	81.9683	3.94966	39.0742	0.90068	32.9613	70	18	24	12	3.81822	18.9891	11.1449	61	15	0	10	1019	100	21
638	638	638	2	9	2	46	27	19	17	29	24.6643	52.0035	7.7301	40.1021	0.619377	25.1632	53	13	16	10	2.34195	9.2738	5.76791	48	6	-2	8	1026	71	22
639	639	639	2	10	3	41	24	17	20	21	68.2696	106.263	4.95238	58.7338	0.976109	4.44898	92	13	15	11	6.30285	11.3488	8.79585	81	11	1	6	1017	100	47
640	640	640	2	10	4	50	32	18	21	29	56.5709	73.625	4.46021	48.0833	0.974913	17.4028	78	14	21	9	2.46412	18.0301	8.66445	81	13	8	8	1013	100	49
641	641	641	2	10	5	48	34	14	21	27	92.3865	109.162	4.792	54.22	1.60324	9.40486	123	14	18	11	7.21907	16.3436	11.0277	86	14	11	5	1017	100	67
642	642	642	2	10	6	48	36	12	21	27	74.5806	104.051	2.65714	39.1618	1.09463	38.3419	95	14	17	13	7.9385	13.2694	9.24357	92	14	12	8	1019	100	71
643	643	643	2	10	7	41	27	14	19	22	32.6538	46.3462	2.21569	34.1144	0.748259	34.7114	54	16	22	9	0.383206	16.4816	8.77187	63	13	1	10	1024	100	20
644	644	644	2	10	1	47	36	11	25	22	25.2222	51.9293	3.17094	47.2087	0.463793	34.5214	68	13	21	5	-1.5322	17.5475	7.66123	58	8	-2	6	1024	93	12
645	645	645	2	10	2	45	34	11	19	26	139.964	174.397	13.2127	89	1.29589	48.724	200	14	21	8	3.08066	19.4753	10.3433	73	12	6	5	1020	94	32
646	646	646	2	10	3	83	62	21	44	39	258.23	288.444	10.2179	103.379	2.0984	28.3301	314	16	20	11	8.48934	20.2881	14.8693	83	15	10	3	1019	100	55
647	647	647	2	10	4	83	62	21	35	48	332.49	351.467	6.27304	92.8061	2.31404	31.5808	379	16	22	11	8.61907	23.3829	15.0489	86	16	11	3	1019	100	51
648	648	648	2	10	5	60	44	16	29	31	302.429	306.6	13.9561	84.3986	2.33525	49.3953	346	17	23	12	8.38083	23.2657	14.859	84	15	11	5	1022	100	47
649	649	649	2	10	6	61	40	21	30	31	200.146	154.549	7.27875	61.7735	1.81783	40.6853	233	18	21	14	8.40121	17.6208	13.5641	76	16	4	8	1022	100	30
650	650	650	2	10	7	47	34	13	20	27	6.62718	9.45333	3.17193	22.5895	0.247018	46.1614	30	14	19	9	-3.36251	7.94869	2.2006	38	9	-6	14	1030	77	11
651	651	651	2	10	1	49	28	21	22	27	13.8467	39.2146	4.96026	34.538	0.322517	36.1887	49	10	18	3	-5.57561	11.1859	2.05875	41	3	-12	8	1027	81	5
652	652	652	2	10	2	63	44	19	28	35	43.6906	86.8543	7.791	60.8065	0.676849	26.8875	80	12	22	3	-3.92576	18.2375	6.15622	51	6	-1	6	1019	87	15
653	653	653	2	10	3	60	45	15	28	32	44.0942	96.4684	4.68269	43.3013	0.576699	36.4887	73	14	23	5	-6.83477	13.9678	3.21649	44	6	-12	13	1015	100	4
654	654	654	2	10	4	66	43	23	22	44	33.83	94.3543	8.25733	52.2736	0.60719	33.9544	76	12	22	2	-6.57616	16.2285	4.43281	44	3	-7	8	1021	87	8
655	655	655	2	10	5	72	47	25	32	40	96.0099	176.474	11.4191	103.283	1.19835	24.7228	132	14	24	4	-1.91811	22.2928	9.6062	59	8	1	5	1016	93	16
656	656	656	2	10	6	46	28	18	19	27	155.849	229.964	18.1447	116.633	2.01801	47.7203	211	16	24	7	1.01223	22.3782	11.8114	67	12	5	6	1016	100	26
657	657	657	2	10	7	48	31	17	20	28	251.67	323.293	13.0946	117.488	2.45051	29.8277	289	17	21	13	9.19986	19.639	14.2848	75	13	10	5	1014	94	46
658	658	658	2	10	1	61	44	17	27	34	210.588	244.952	5.17329	78.3863	1.57964	28.4674	250	14	18	10	5.27932	15.6436	10.3277	86	14	7	6	1018	100	51
659	659	659	2	10	2	54	37	17	21	33	38.8613	90.2941	18.7964	60.2581	1.26906	18.319	82	10	15	6	-2.21301	7.92708	2.22057	45	7	-5	8	1025	81	15
660	660	660	2	10	3	49	30	19	22	27	73.8581	140.505	11.6688	76.0226	1.29003	4.9582	99	10	14	6	0.626711	10.1327	5.29155	69	8	2	5	1022	82	53
661	661	661	2	10	4	56	33	23	25	31	125.172	178.488	13.1169	85.1003	1.59188	10.4618	163	12	16	9	4.26149	12.8706	7.87262	73	9	7	5	1015	100	45
662	662	662	2	10	5	45	30	15	25	20	222.86	272.65	11.6164	90.4252	2.13072	27.2321	267	13	18	8	3.50488	16.2756	9.69318	85	12	7	5	1011	100	54
663	663	663	2	10	6	47	33	14	24	23	306.884	339.287	7.59233	91.3819	2.45401	33.5993	353	13	19	8	3.61094	17.8654	9.84117	88	14	8	5	1011	100	60
664	664	664	2	10	7	46	32	14	20	26	72.9553	85.8553	2.98246	42.8	0.744561	40.4877	78	13	18	9	-3.51383	6.51025	0.877271	34	13	-14	14	1024	100	5
665	665	665	2	10	1	57	38	19	34	23	27.5086	68.9842	11.2883	52.7374	0.661649	24.4821	72	9	15	3	-7.20048	5.79704	-0.789483	32	2	-15	10	1032	76	9
666	666	666	2	10	2	54	43	11	29	25	60.3485	105.111	11.9512	67.777	0.977622	14.9268	88	9	15	3	-2.95093	10.9818	3.84538	62	6	0	5	1027	87	29
667	667	667	2	10	3	54	33	21	23	31	106.35	159.598	13.5458	90.4088	1.29414	16.0073	140	10	16	5	-0.515889	12.6311	5.29155	69	8	3	5	1024	93	32
668	668	668	2	10	4	60	48	12	30	30	156.578	193.241	18.1092	100.777	1.65704	11.3486	206	12	15	10	6.77246	12.8872	9.18022	71	10	5	3	1023	88	43
669	669	669	2	10	5	71	49	22	32	39	153.797	180.096	10.9416	89.7363	2.12883	8.6337	204	13	15	11	6.87311	11.8803	9.34786	78	11	8	5	1020	94	60
670	670	670	2	11	6	40	26	14	18	22	56.1608	63.8438	6.38907	48.09	1.00225	25.8585	65	10	16	4	-6.3326	7.35342	0.363318	51	11	-9	11	1019	100	9
671	671	671	2	11	7	64	36	28	33	31	7.49675	24.8546	4.45752	23.4919	0.307492	47.4804	34	10	15	4	-17.6101	-5.96454	-11.3099	22	-3	-14	26	1023	61	5
672	672	672	2	11	1	67	45	22	20	47	23.8942	51.186	5.58759	43.9234	0.75	29.6606	59	9	19	0	-7.35385	13.838	2.3888	42	1	-8	6	1020	87	7
673	673	673	2	11	2	61	42	19	27	34	104.935	147.132	20.5235	76.76	1.43768	22.0866	150	8	15	0	-4.79048	12.5502	4.19785	65	3	-2	3	1016	93	23
674	674	674	2	11	3	63	46	17	20	43	65.9968	81.4575	7.30769	46.0289	1.05224	35.5128	79	10	20	1	-9.79036	11.5325	-0.000797051	42	3	-10	11	1018	93	8
675	675	675	2	11	4	72	51	21	32	40	10.0097	24.7366	3.38079	22.7935	0.339806	48.7581	32	7	12	2	-10.3554	0.37841	-5.04341	32	-3	-17	13	1030	70	6
676	676	676	2	11	5	62	43	19	25	37	43.0032	68.5753	14.4838	48.0617	1.19123	16.263	63	5	10	0	-6.41209	4.68469	-0.947218	54	0	-9	5	1032	87	21
677	677	677	2	11	6	44	32	12	22	22	68.9741	87.2375	12.4318	56.3042	1.4237	24.3344	93	6	13	-2	-8.36898	8.70655	0.503424	65	1	-5	5	1028	93	25
678	678	678	2	11	7	52	45	7	30	22	57.0932	78.9379	7.38907	55.537	1.07203	29.3023	80	7	16	-2	-9.20818	11.2126	0.682047	57	1	-9	6	1025	93	14
679	679	679	2	11	1	35	27	8	16	19	69.1419	93.3484	9.32686	67.8226	1.30939	18.8964	95	7	16	-1	-7.50737	11.6732	1.24997	53	2	-8	5	1021	93	15
680	680	680	2	11	2	48	30	18	18	30	35.071	68.9286	4.43506	31.6169	0.676299	39.0747	59	7	14	1	-11.9337	2.3059	-5.47927	40	2	-17	14	1019	93	6
681	681	681	2	11	3	53	37	16	29	24	5.83442	41.8925	3.29677	11.0804	0.219677	63.6278	40	4	8	2	-19.8044	-13.599	-17.7442	17	-14	-22	26	1025	28	4
682	682	682	2	11	4	78	48	30	29	49	22.7724	46.5261	7.78526	46.3526	0.727564	29.9487	65	3	12	-4	-15.2653	1.63981	-7.97543	29	-7	-16	11	1025	69	7
683	683	683	2	11	5	64	46	18	29	35	33.8039	61.6529	15.3806	57.4355	1.03387	17.2032	77	6	14	-3	-12.0184	6.29531	-2.49041	36	-7	-14	8	1027	74	7
684	684	684	2	11	6	56	37	19	20	36	103.458	150.904	34.5441	91.2868	2.13934	6.10662	143	3	8	-1	-7.60101	2.19687	-3.30072	48	-1	-9	5	1028	69	19
685	685	685	2	11	7	53	34	19	22	31	78.836	123.916	16.6774	56.7749	1.59	29.071	98	4	12	-2	-12.1474	3.26382	-5.68623	49	2	-8	10	1026	100	17
686	686	686	2	11	1	81	62	19	45	36	22.2097	45.7918	14.1548	46.013	0.721824	32.7032	64	6	13	-1	-13.4445	1.6266	-6.02123	35	-5	-13	13	1031	69	9
687	687	687	2	11	2	56	37	19	28	28	68.9836	116.17	30.1869	79.4967	1.76	9.78033	93	5	13	-3	-10.4407	7.11858	-1.8485	47	-4	-9	6	1029	80	11
688	688	688	2	11	3	44	31	13	22	22	222.397	284.096	44.4139	124.143	3.33675	4.71096	282	3	9	-2	-6.86458	5.58583	-1.32606	71	1	-5	3	1023	87	42
689	689	689	2	11	4	59	37	22	17	42	295.175	360.686	30.2883	137.431	3.71281	5.31786	351	3	9	-2	-8.14278	4.45064	-2.55117	78	1	-3	5	1018	100	49
690	690	690	2	11	5	63	43	20	31	32	186.06	250.485	21.2748	111.474	2.80567	14.2847	237	7	15	-2	-10.6952	8.32019	-0.883045	52	1	-15	8	1021	100	12
691	691	691	2	11	6	45	29	16	20	25	33.7	67.8051	14.7864	56.4903	0.847896	25.233	74	4	12	-3	-13.3699	2.80181	-5.95434	39	1	-13	10	1027	81	8
692	692	692	2	11	7	60	38	22	26	34	118.064	163.143	22.717	91.1736	2.36656	3.98392	155	4	9	-1	-7.00169	4.52629	-1.35506	80	3	-1	5	1026	100	58
693	693	693	2	11	1	67	51	16	31	36	70.4548	108.614	15.7161	69.7508	1.6246	17.0485	94	4	12	-3	-13.1922	3.31002	-5.65941	50	0	-15	10	1027	100	7
694	694	694	2	11	2	72	53	19	37	35	141.61	181.513	30.0355	95.6226	2.48323	7.45806	196	3	9	-3	-9.32062	4.26149	-2.67609	73	2	-5	5	1021	92	52
695	695	695	2	11	3	53	36	17	21	32	241.492	294.604	36.1392	122.994	3.5871	4.43226	293	2	8	-3	-9.17522	3.39883	-3.59193	82	2	-3	5	1016	100	47
696	696	696	2	11	4	59	41	18	26	33	73.366	103.529	11.5955	57.8382	1.17799	26	83	4	7	2	-10.4252	-5.14247	-8.32246	29	2	-19	13	1024	94	6
697	697	697	2	11	5	61	41	20	21	40	80.1026	147.043	22.7624	71.7105	1.67294	14.1556	114	5	10	0	-7.21282	3.7824	-1.79099	49	1	-9	6	1021	82	26
698	698	698	2	11	6	47	30	17	21	26	226.685	309.317	19.209	93.8939	3.46527	3.09646	276	1	4	-2	-7.96877	-1.14057	-4.59408	88	4	-3	5	1021	100	81
699	699	699	2	11	7	49	36	13	24	25	87.1355	258.996	9.40968	39.926	1.34774	35.1419	146	2	8	-3	-19.6376	-7.85059	-14.346	41	4	-31	19	1024	100	4
700	700	700	2	12	1	64	43	21	31	33	11.6287	82.5036	5.94516	15.7839	0.439032	44.987	54	-3	0	-8	-34.1682	-25.9769	-29.0607	21	-20	-25	32	1032	38	6
701	701	701	2	12	2	61	45	16	24	37	38.7857	68.3348	21.8435	46.2712	1.01667	21.2109	65	-5	0	-10	-19.3075	-8.97546	-14.1691	31	-13	-25	8	1028	63	8
702	702	702	2	12	3	64	44	20	34	30	19.392	55.1135	10.8152	25.7228	0.643377	42.6337	51	-4	1	-10	-25.0018	-13.7452	-18.8852	21	-17	-27	16	1027	57	4
703	703	703	2	12	4	45	32	13	20	25	7.67219	29.884	6.86047	17.0662	0.32392	55.2226	31	-3	2	-7	-24.0853	-14.8812	-20.0092	18	-21	-26	19	1027	33	4
704	704	704	2	12	5	59	41	18	32	27	28.5791	51.2472	18.3177	42.7966	0.821212	34.1812	62	-3	4	-9	-23.9345	-10.5029	-17.7799	26	-15	-25	16	1027	50	5
705	705	705	2	12	6	41	28	13	17	24	58.36	91.9542	32.6488	67.9167	1.70502	14.9298	89	-2	5	-10	-17.1792	-1.52232	-8.90839	34	-12	-20	5	1026	73	7
706	706	706	2	12	7	49	36	13	23	26	50.3095	75.7564	27.6599	49.1837	1.47747	24.6633	65	1	5	-3	-13.3538	-4.84979	-9.13367	40	-3	-20	10	1027	86	6
707	707	707	2	12	1	55	35	20	28	27	57.5515	80.955	29.9567	60.3221	1.28591	22.17	82	-3	4	-9	-18.1712	-4.47391	-11.9215	42	-11	-16	8	1034	68	16
708	708	708	2	12	2	49	39	10	24	25	222.281	285.489	64.457	110.483	4.86523	5.3543	276	-4	1	-9	-15.8465	-5.11388	-10.5406	64	-6	-12	5	1034	80	40
709	709	709	2	12	3	62	46	16	25	37	128.832	215.82	28.1886	62.7192	2.54561	32.4915	153	-1	5	-7	-19.5035	-6.66224	-13.1636	50	-2	-19	13	1028	100	7
710	710	710	2	12	4	41	31	10	20	21	20.0266	51.1117	15.4866	31.75	0.568687	42.0134	52	-1	4	-6	-24.3522	-13.9761	-19.1943	27	-13	-21	21	1031	46	8
711	711	711	2	12	5	50	29	21	17	33	11.0924	40.95	8.33113	21.7129	0.424172	42.0132	41	-1	3	-8	-24.335	-13.0004	-17.1505	24	-15	-22	18	1028	53	6
712	712	712	2	12	6	53	38	15	25	28	42.0541	78.9898	24.0068	48.4475	1.08949	25.1017	69	-2	5	-10	-17.1509	-1.43606	-8.85619	37	-13	-21	5	1028	73	8
713	713	713	2	12	7	51	32	19	17	34	80.2975	120.43	42.8957	75.4588	2	12.3058	113	-2	6	-10	-17.832	-0.997946	-9.52139	39	-11	-19	6	1026	68	7
714	714	714	2	12	1	70	45	25	31	39	62.3256	115.547	26.2574	44.103	1.44455	38.3432	82	-1	4	-5	-21.8552	-12.442	-17.7007	32	-8	-22	19	1028	74	8
715	715	715	2	12	2	53	35	18	24	29	7.11525	31.6159	6.5	13.8055	0.330137	50.6712	33	-2	0	-6	-22.9651	-16.7762	-18.8476	26	-18	-23	19	1031	39	7
716	716	716	2	12	3	49	29	20	18	31	66.931	111.224	32.4667	62.5679	1.54947	17.968	99	-3	5	-11	-20.295	-3.59357	-12.0345	35	-13	-20	8	1029	62	9
717	717	717	2	12	4	45	27	18	15	30	125.901	175.687	72.6743	89.2023	3.74674	6.66284	190	-4	2	-9	-16.5874	-4.80385	-11.3006	60	-6	-14	6	1028	86	34
718	718	718	2	12	5	73	53	20	30	43	32.1555	53.1067	14.8487	33.9241	0.968487	43.7637	53	-1	5	-6	-22.7976	-11.1785	-17.5696	39	-6	-20	19	1025	86	11
719	719	719	2	12	6	58	39	19	23	35	8.7614	18.1538	10.243	24.4105	0.464789	37.2324	32	-2	2	-7	-24.0018	-14.7183	-18.865	25	-17	-22	19	1030	39	8
720	720	720	2	12	7	40	28	12	21	19	15.2727	37.3195	13.4406	29.8776	0.596154	35.8182	44	-2	2	-6	-25.7651	-17.495	-21.6476	26	-15	-22	23	1027	40	8
721	721	721	2	12	1	77	54	23	35	42	71.3559	117.134	40.8592	74.6439	2.11943	15.6	103	0	9	-9	-16.8018	2.27532	-7.41429	39	-10	-17	6	1023	68	9
722	722	722	2	12	2	60	40	20	21	39	74.3899	111.455	48.239	77.5531	2.38467	14.1533	100	1	11	-8	-15.7473	4.57305	-6.31202	41	-9	-18	6	1021	73	8
723	723	723	2	12	3	50	34	16	21	29	12.2847	30.1434	16.9791	32.0556	0.494774	41.4495	44	0	6	-6	-19.4135	-6.87534	-13.1956	30	-12	-18	14	1032	50	8
724	724	724	2	12	4	51	35	16	23	28	27.1378	45.5958	22.9366	54.2113	0.983929	28.5704	73	0	7	-7	-18.2705	-3.51134	-10.9747	36	-11	-14	11	1033	59	11
725	725	725	2	12	5	64	44	20	30	34	114.86	154.563	59.3502	92.6968	2.95451	6.18681	155	-2	2	-7	-13.8081	-4.15039	-8.49078	58	-8	-12	5	1032	74	27
726	726	726	2	12	6	54	36	18	29	25	185.588	233.376	71.2873	125.77	4.06957	6.73455	243	-1	6	-8	-15.5707	-0.443152	-8.13245	57	-7	-11	6	1028	80	21
727	727	727	2	12	7	50	29	21	19	31	118.211	183.4	51.6232	91.5217	2.71993	21.6873	155	1	9	-6	-15.0461	1.02663	-7.6687	43	-7	-14	8	1020	80	10
728	728	728	2	12	1	67	43	24	27	40	98.8817	169.516	42.3542	85.2465	2.78542	18.9676	125	2	12	-8	-15.7363	5.74041	-5.2227	42	-7	-15	6	1014	68	6
729	729	729	2	12	2	50	37	13	24	26	25.8153	65.4813	22.1908	52.4406	1.05404	31.6418	65	1	7	-5	-15.583	-3.00945	-9.35026	30	-8	-22	10	1019	54	7
730	730	730	2	12	3	63	36	27	30	33	6.32414	46.2474	7.23103	12.338	0.307931	54.2931	43	-2	1	-5	-32.522	-26.3668	-29.452	20	-17	-27	34	1032	29	5
731	731	731	3	1	4	51	29	22	24	27	39.25	64.56	23.3333	47.5	1.04068	30.7757	65	-3	2	-10	-21.4735	-9.14154	-14.3123	24	-17	-24	11	1031	49	5
732	732	732	3	1	5	49	29	20	25	24	51.233	83.9894	31.7685	60.2508	1.33859	22.8971	79	-1	5	-7	-17.6779	-5.22361	-11.4943	27	-15	-19	10	1029	46	7
733	733	733	3	1	6	59	38	21	25	34	147.775	194.364	67.8778	101.609	3.26817	9.23473	200	-3	3	-8	-13.6142	-2.00066	-8.38914	44	-11	-16	3	1017	63	15
734	734	734	3	1	7	79	46	33	32	47	176.845	230.595	74.4379	121.665	3.6213	12.497	226	0	8	-8	-17.1584	-0.185938	-8.79414	40	-7	-14	8	1016	63	10
735	735	735	3	1	1	82	58	24	37	45	100.35	152.953	53.263	65.8155	2.66526	33.9609	122	4	11	-4	-15.2203	0.683841	-6.84202	32	-5	-27	11	1020	64	4
736	736	736	3	1	2	52	31	21	21	31	33.3366	55.8912	22.7237	39.6887	0.787829	38.2204	60	0	6	-6	-20.9552	-8.61438	-14.8172	19	-16	-26	16	1028	46	5
737	737	737	3	1	3	54	38	16	26	28	62.1316	89.668	38.3922	64.759	1.76569	14.6242	85	-2	3	-8	-15.8025	-4.30054	-9.57359	36	-8	-20	6	1030	68	7
738	738	738	3	1	4	72	50	22	28	44	134.42	164.845	50.8664	97.2305	3.15714	7.11364	190	-3	5	-11	-18.0207	-0.918462	-9.61143	55	-6	-14	5	1030	88	24
739	739	739	3	1	5	66	44	22	29	37	75.0449	93.3592	33.4051	64.1442	1.5836	28.0225	105	0	7	-7	-18.2705	-3.51134	-10.9747	36	-9	-19	11	1029	68	7
740	740	740	3	1	6	50	36	14	21	29	151.441	174.212	56.4952	96.6752	2.86141	17.8617	208	1	13	-10	-19.2697	5.1266	-7.84197	35	-11	-17	8	1023	68	7
741	741	741	3	1	7	46	31	15	22	24	36.0419	57.3294	17.7767	45.3625	0.860518	34.4337	59	1	6	-3	-15.6476	-6.23699	-11.4936	28	-8	-18	13	1033	60	9
742	742	742	3	1	1	68	43	25	32	36	121.114	149.725	43.7217	76.2154	2.22379	12.7129	160	-2	4	-7	-14.5439	-2.72535	-9.24298	55	-7	-14	6	1037	80	17
743	743	743	3	1	2	65	43	22	26	39	155.28	179.774	54.4791	92.6785	2.81093	7.74598	211	-2	3	-7	-13.7007	-2.826	-8.33418	67	-5	-11	5	1032	86	35
744	744	744	3	1	3	60	39	21	28	32	212.58	248.575	54.8839	100.929	3.06581	5.13226	265	-3	1	-7	-14.4127	-5.77056	-10.1337	66	-3	-9	6	1030	93	46
745	745	745	3	1	4	68	47	21	27	41	325.993	390.792	35.2581	112.984	4.71748	5.75161	386	-4	0	-8	-14.6278	-5.90843	-10.3157	79	-3	-10	5	1028	98	60
746	746	746	3	1	5	69	48	21	35	34	102.533	145.766	9.25407	40.6808	1.52508	44.241	118	-2	4	-7	-21.6632	-9.99347	-16.417	45	-3	-19	16	1029	100	11
747	747	747	3	1	6	36	25	11	15	21	59.7781	111.52	30.045	57.045	1.18903	26.9323	89	-2	3	-7	-17.5825	-7.12552	-12.391	35	-13	-18	10	1032	54	14
748	748	748	3	1	7	54	39	15	31	23	74.5994	111.012	33.0323	55.5387	1.60129	33.9936	94	2	7	-3	-14.1507	-3.57738	-8.90885	34	-11	-16	11	1020	55	13
749	749	749	3	1	1	70	49	21	35	35	41.8323	72.4226	24.4369	57.1618	1.24355	29.0581	77	-2	6	-10	-17.8603	-1.09041	-9.57359	36	-10	-16	6	1025	67	10
750	750	750	3	1	2	57	34	23	20	37	84.0932	107.334	43.8641	75.1672	1.99678	11.418	113	-2	5	-9	-16.6486	-1.64722	-9.26038	54	-7	-13	6	1023	80	30
751	751	751	3	1	3	57	35	22	25	32	19.897	25.6121	16.7043	34.7209	0.651495	41.7442	48	0	7	-7	-19.6705	-4.91134	-12.3747	36	-9	-20	13	1028	64	9
752	752	752	3	1	4	53	41	12	27	26	99.1344	126.991	39.6775	80.1303	1.99837	14.1173	143	-3	6	-11	-18.0817	-0.0205488	-9.72452	48	-8	-16	5	1025	69	14
753	753	753	3	1	5	58	35	23	27	31	203.24	230.861	63.9044	120.856	3.48303	7.56458	257	-1	7	-9	-15.9588	1.24997	-7.50737	53	-8	-13	5	1019	79	16
754	754	754	3	1	6	52	33	19	16	36	93.5801	122.933	33.0737	69.0929	1.95128	18.4455	117	0	4	-4	-11.4505	-2.85941	-7.19267	50	-2	-14	6	1026	93	19
755	755	755	3	1	7	40	29	11	22	18	133.138	175.316	16.1447	60.2404	1.72323	12.4534	185	1	5	-2	-8.14278	-0.257092	-4.81067	78	-2	-4	5	1025	95	51
756	756	756	3	1	1	59	39	20	26	33	95.6417	60.6899	10.6238	41.1222	1.55452	32.6109	119	-1	5	-7	-18.0916	-5.23348	-11.7448	51	-3	-23	11	1029	100	6
757	757	757	3	1	2	57	42	15	30	27	17.2417	32.4785	14.7855	29.7647	0.612459	41.2	43	-6	1	-11	-25.956	-13.5936	-20.8393	28	-17	-23	16	1037	53	6
758	758	758	3	1	3	70	40	30	32	38	35.9448	54.064	21.2733	49.0032	1.01205	26.4855	65	-4	1	-9	-19.7039	-9.37191	-14.5653	29	-14	-21	10	1034	53	8
759	759	759	3	1	4	54	35	19	21	33	66.1678	73.0739	23.1313	42.3433	1.23411	32.7919	87	1	5	-4	-17.2004	-7.64979	-11.9337	40	-6	-22	14	1030	80	9
760	760	760	3	1	5	56	40	16	22	34	12.2386	22.1841	12.7922	25.4318	0.514286	49.5229	35	-3	2	-9	-21.8447	-10.5183	-15.6961	25	-19	-23	13	1036	45	5
761	761	761	3	1	6	44	28	16	21	23	29.4887	43.9693	19.299	42.7685	0.825161	33.0968	60	-2	4	-8	-18.7461	-6.38333	-12.5998	23	-16	-24	10	1038	46	6
762	762	762	3	2	7	55	37	18	24	31	76.7724	99.0833	41.2019	67.9038	1.88109	14.2436	108	-3	3	-10	-17.8886	-4.37549	-10.6669	33	-14	-21	6	1035	53	7
763	763	763	3	2	1	56	33	23	21	35	139.409	153.683	57.2112	87.0825	2.45855	11.4917	188	-3	3	-9	-16.0814	-3.47561	-9.83761	41	-3	-18	5	1033	86	13
764	764	764	3	2	2	62	39	23	31	31	111.355	74.2865	27.7532	59.5641	1.84	36.8782	143	1	8	-5	-15.2633	-1.12637	-8.85212	53	-3	-18	10	1031	100	9
765	765	765	3	2	3	55	38	17	29	26	10.881	30.8032	9.88387	19.9968	0.372581	61.1327	36	2	7	-2	-23.7476	-14.3415	-19.595	26	-14	-18	26	1032	37	8
766	766	766	3	2	4	67	44	23	25	42	27.6429	34.5671	16.5065	42.4869	0.701307	48.1209	62	1	9	-6	-20.8522	-5.17863	-13.6152	27	-13	-15	16	1032	54	11
767	767	767	3	2	5	67	46	21	29	38	68.2654	77.3624	30.9575	74.7231	1.7817	23.5724	100	2	11	-7	-14.7944	4.27033	-5.40885	34	-11	-15	6	1023	63	10
768	768	768	3	2	6	55	42	13	28	27	13.4199	25.9468	10.4904	22.1827	0.425321	66.1282	37	1	6	-5	-19.8664	-8.46027	-13.6802	24	-11	-29	16	1030	50	4
769	769	769	3	2	7	46	35	11	28	18	23.8971	30.786	16.9863	29.6302	0.584194	51.7346	46	-6	1	-12	-23.5472	-10.2885	-17.4552	19	-18	-28	11	1036	34	4
770	770	770	3	2	1	58	40	18	28	30	109.479	112.547	48.7027	78.4806	1.89935	22.0977	152	-3	6	-11	-18.9385	-1.27534	-10.7153	30	-14	-22	6	1028	53	6
771	771	771	3	2	2	67	44	23	26	41	123.803	123.312	47.9868	94.7129	2.41716	23.8571	166	2	13	-8	-17.2798	4.83061	-6.9252	29	-12	-17	8	1016	50	5
772	772	772	3	2	3	79	56	23	36	43	40.8835	53.4481	22.961	43.5195	1.00877	53.8084	55	2	10	-5	-15.6386	0.0518875	-8.395	26	-10	-18	10	1017	64	6
773	773	773	3	2	4	69	47	22	30	39	32.5863	37.7426	16.2532	43.5806	0.763961	54.8301	59	0	7	-6	-13.7491	-0.044357	-7.49487	35	-9	-14	6	1020	59	11
774	774	774	3	2	5	49	31	18	22	27	124.075	129.794	34.3762	85.7685	2.19904	25.929	175	0	9	-8	-14.948	3.39143	-6.49268	50	-7	-11	5	1017	86	13
775	775	775	3	2	6	38	26	12	22	16	236.183	230.096	56.1222	110.513	3.17106	30.4484	293	2	11	-6	-12.8817	5.57576	-4.38308	48	-6	-11	5	1013	74	16
776	776	776	3	2	7	55	31	24	26	29	283.891	287.246	78.6871	115.139	4.4471	16.0323	326	2	8	-4	-11.5104	1.42617	-5.12962	46	-4	-10	6	1019	74	24
777	777	777	3	2	1	52	39	13	24	28	121.311	144.218	31.045	54.4006	2.24823	36.9288	153	3	13	-6	-17.1847	3.27326	-7.7006	40	-4	-14	11	1018	86	9
778	778	778	3	2	2	49	34	15	21	28	22.1093	39.8852	10.3955	28.8232	0.538907	54.7106	44	6	11	1	-11.4503	-0.802649	-6.17534	30	-4	-13	13	1024	53	11
779	779	779	3	2	3	40	23	17	16	24	46.125	56.5104	18.4244	30.8397	0.742122	58.4774	73	4	11	-2	-13.1954	0.554106	-6.92246	29	-6	-16	11	1031	69	7
780	780	780	3	2	4	44	29	15	18	26	215.218	245.419	54.6039	41.7013	1.47727	40.3929	267	1	6	-3	-11.6468	-1.78151	-7.32217	59	0	-14	8	1029	92	17
781	781	781	3	2	5	56	43	13	28	28	137.244	107.168	8.53871	40.418	1.51613	23.6117	183	1	2	0	-6.28608	-3.98943	-5.14248	95	1	-2	6	1022	100	75
782	782	782	3	2	6	60	42	18	33	27	153.074	255.923	9.07372	32.2532	1.62917	31.359	394	2	5	-2	-12.482	-4.68713	-8.07116	70	1	-22	11	1017	100	8
783	783	783	3	2	7	48	37	11	23	25	44.3974	294.673	4.27974	14.5981	0.382581	58.1258	158	0	4	-4	-29.3702	-21.1101	-25.2568	22	-9	-23	31	1023	50	8
784	784	784	3	2	1	54	44	10	21	33	54.4662	113.489	20.7235	33.5756	0.779421	42.7267	86	-1	6	-7	-17.5586	-3.85959	-11.307	37	-8	-18	10	1021	64	10
785	785	785	3	2	2	50	33	17	25	25	153.208	214.282	34.7	59.0129	2.13935	29.9353	207	0	6	-5	-12.3381	-0.289042	-6.95092	62	-1	-10	6	1015	81	35
786	786	786	3	2	3	92	63	29	40	52	71.7596	95.4281	10.1859	31.7235	1.00289	49.6667	88	2	7	-2	-15.1736	-5.61134	-10.9623	36	-1	-23	14	1019	93	4
787	787	787	3	2	4	68	41	27	31	37	12.7596	21.9115	6.72026	18.8686	0.387138	62.1839	39	0	6	-6	-18.8037	-6.3911	-12.6366	23	-14	-22	13	1026	54	4
788	788	788	3	2	5	60	36	24	26	34	23.3462	36.5548	13.734	29.7074	0.66871	45.0545	41	-1	2	-3	-13.4022	-8.13904	-11.307	37	-4	-18	10	1033	86	13
789	789	789	3	2	6	50	28	22	20	30	123.447	131.635	8.23077	39.8494	1.27387	21.9029	165	1	4	-3	-12.5944	-4.66738	-8.11574	87	-1	-16	10	1026	100	11
790	790	790	3	3	7	45	34	11	19	26	44.508	89.7896	11.8673	39.1068	0.880583	46.6311	70	3	12	-6	-16.5105	2.75561	-7.05057	38	-3	-16	10	1020	100	5
791	791	791	3	3	1	94	64	30	41	53	54.7926	81.6623	17.6033	46.0588	1.38487	42.2829	74	5	15	-5	-15.5274	5.90935	-5.02232	34	-6	-17	10	1012	80	4
792	792	792	3	3	2	59	48	11	28	31	8.0356	47.5728	2.55161	10.6935	0.282637	71.4032	50	3	7	-1	-26.4753	-18.3038	-22.4002	12	-17	-29	31	1024	19	4
793	793	793	3	3	3	62	42	20	29	33	23.99	39.7584	12.0292	30.823	0.62987	50.2769	47	0	7	-7	-18.5211	-4.20472	-11.3978	15	-16	-28	11	1028	37	4
794	794	794	3	3	4	63	47	16	26	37	110.364	132.606	47.543	59.8709	1.56557	33.8918	153	0	8	-7	-16.254	-0.574805	-9.01575	29	-10	-19	8	1026	68	6
795	795	795	3	3	5	65	45	20	24	41	194.414	215.825	59.5164	82.505	2.15132	28.9668	251	2	10	-5	-12.5884	3.58012	-5.17616	44	-4	-15	6	1019	74	16
796	796	796	3	3	6	53	35	18	28	25	228.682	238.433	41.1608	82.4419	2.35338	43.6065	279	3	12	-4	-11.3905	6.29482	-3.85081	54	-1	-7	6	1019	80	22
797	797	797	3	3	7	40	29	11	19	21	122.579	129.042	21.1981	51.8091	1.37767	45.9446	152	6	14	-2	-12.9866	4.45855	-4.4363	41	-1	-25	11	1022	87	5
798	798	798	3	3	1	81	61	20	41	40	7.70684	28.5961	3.16181	14.4318	0.329126	72.0552	40	0	5	-5	-24.9193	-14.7262	-19.8381	13	-21	-31	23	1036	24	4
799	799	799	3	3	2	50	33	17	20	30	31.9061	45.3266	13.1774	39.8039	0.797068	50.6355	57	0	9	-8	-18.7902	-1.28126	-10.6172	19	-12	-28	10	1030	53	4
800	800	800	3	3	3	63	44	19	32	31	38.8444	54.9051	14.2353	48.2625	0.92069	44.0757	64	3	12	-6	-15.3166	3.41641	-6.05033	22	-13	-22	8	1023	54	4
801	801	801	3	3	4	54	35	19	20	34	69.8725	89.4818	23.125	65.485	1.39835	30.6512	98	4	13	-4	-13.1803	4.78128	-4.84927	28	-4	-19	8	1017	64	5
802	802	802	3	3	5	57	49	8	32	25	64.7152	74.4482	21.4007	60.3377	1.30782	39.1889	89	4	13	-5	-12.6857	6.62527	-3.20797	37	-4	-22	6	1022	86	4
803	803	803	3	3	6	35	23	12	16	19	97.2444	117.544	40.0806	83.6206	1.85968	16.6893	132	6	11	1	-7.53875	3.51901	-2.08973	49	-3	-8	8	1021	70	15
804	804	804	3	3	7	44	28	16	17	27	102.058	197.711	26.3172	71.7864	1.65696	46.411	137	7	17	-3	-12.083	9.44153	-1.54341	32	-4	-17	8	1017	80	4
805	805	805	3	3	1	63	45	18	27	36	209.415	294.942	33.4658	85.4078	2.01558	19.557	266	10	14	6	-0.41233	8.85355	4.14652	58	7	-6	6	1012	87	29
806	806	806	3	3	2	69	39	30	23	46	185.177	219.32	16.3871	57.8129	1.70774	52.7346	226	10	17	3	-6.70078	9.31749	1.10378	52	6	-8	10	1019	93	14
807	807	807	3	3	3	60	41	19	21	39	47.549	80.2026	12.3474	48.9288	0.753247	54.5033	75	9	14	4	-4.76884	6.03207	0.572689	31	-4	-12	8	1016	56	9
808	808	808	3	3	4	56	42	14	32	24	83.4019	208.357	11.2476	71.1581	1.08939	39.0675	134	10	20	1	-7.97191	12.632	1.57326	29	-4	-13	8	1016	56	4
809	809	809	3	3	5	63	48	15	22	41	44.2532	199.208	6.11254	46.0577	0.545659	56.9804	123	12	21	4	-7.2442	10.6915	1.08541	17	-5	-18	11	1017	43	4
810	810	810	3	3	6	33	21	12	15	18	19.0897	103.497	4.19551	27.7404	0.347115	66.984	75	15	20	10	-4.83589	5.49268	0.305417	9	-12	-22	16	1018	19	4
811	811	811	3	3	7	26	19	7	13	13	20.5288	104.939	4.10932	20.91	0.346624	70.9774	79	10	14	6	-8.73767	-0.410288	-4.59314	15	-7	-24	16	1028	36	4
812	812	812	3	3	1	57	34	23	24	33	35.3019	84.165	7.34314	43.6656	0.694788	47	70	8	19	-2	-11.1476	11.2807	-0.68086	26	-5	-19	8	1029	69	4
813	813	813	3	3	2	74	47	27	39	35	77.2122	121.283	29.1061	66.9839	1.79742	49.2427	109	9	16	3	-7.25045	6.79613	-0.86514	30	-2	-12	10	1031	53	9
814	814	814	3	3	3	47	34	13	15	32	123.226	156.987	41.271	78.9643	1.83214	52.8284	160	10	18	2	-6.55289	11.4577	2.22057	45	1	-4	8	1030	75	20
815	815	815	3	3	4	68	49	19	32	36	106.58	153.327	21.7712	55.9541	1.02208	79.8046	137	12	21	3	-7.05057	13.1104	2.75561	38	2	-7	10	1028	75	9
816	816	816	3	3	5	57	41	16	26	31	106.459	146.379	30.2823	54.587	0.995932	82.6918	143	13	21	6	-3.7363	13.356	4.02259	41	3	-2	10	1020	66	20
817	817	817	3	3	6	38	28	10	24	14	66.7532	299.907	8.51557	32.2244	0.52283	70.0161	174	17	25	9	-3.55165	14.6394	5.30533	33	5	-3	14	1013	66	10
818	818	818	3	3	7	41	33	8	22	19	76.0868	286.667	18.257	66.8889	1.04314	54.5686	176	14	24	6	-0.936302	19.8255	7.95855	41	5	-1	6	1014	70	11
819	819	819	3	3	1	53	36	17	22	31	149.146	337.427	29.3953	63.4088	1.3918	73.4328	201	17	23	12	3.26382	16.53	9.1261	49	9	3	10	1009	62	26
820	820	820	3	3	2	55	32	23	28	27	152.808	181.252	20.6313	53.8636	2.30461	47.8894	192	12	17	7	-1.4906	10.8486	4.51122	76	10	2	10	1015	94	51
821	821	821	3	4	3	63	43	20	31	32	57.8491	65.4928	4.93662	48.2634	0.707394	38.8719	77	9	14	5	-1.64722	8.64296	2.84275	54	6	-8	6	1020	93	14
822	822	822	3	4	4	59	37	22	25	34	35.7885	19.9738	3.88462	26.0523	0.699679	66.0801	50	9	14	4	-7.11593	4.79591	-1.30068	74	6	2	13	1003	100	32
823	823	823	3	4	5	55	41	14	19	36	29.0064	31.3	4.01286	27.8746	0.571061	88.4839	62	11	16	6	-4.1589	7.29355	1.46225	50	4	-1	11	1012	76	24
824	824	824	3	4	6	39	25	14	21	18	63.1026	67.375	5.08654	36.2431	0.633654	91.9551	90	12	17	8	-1.19707	9.25369	3.35622	51	4	1	10	1012	66	28
825	825	825	3	4	7	48	35	13	23	25	54.0482	90.0518	3.1526	29.8601	0.462136	66.9515	70	13	18	7	-7.01134	5.24615	-0.424066	36	7	-11	16	1018	87	7
826	826	826	3	4	1	50	36	14	21	29	21.0098	29.0686	2.33103	21.605	0.291148	71.0586	43	8	12	4	-10.5565	-2.09119	-6.35156	24	-6	-14	16	1030	42	8
827	827	827	3	4	2	53	37	16	24	29	23.6906	36.3023	4.00977	23.1809	0.35377	69.719	50	7	14	0	-11.2366	3.51089	-3.94058	23	-6	-17	11	1031	44	5
828	828	828	3	4	3	59	37	22	19	40	98	115.383	13.767	47.3509	0.845631	56.4708	135	8	15	2	-8.58308	5.99556	-2.00313	48	2	-6	11	1024	71	20
829	829	829	3	4	4	62	42	20	34	28	165.234	169.426	17.3718	60.0662	1.19968	59.3258	217	10	18	2	-6.29693	12.2051	2.6656	56	7	0	8	1020	87	27
830	830	830	3	4	5	57	35	22	23	34	157.351	150.925	10.3495	61.7774	1.07605	64.7864	201	13	21	5	-1.58971	17.3838	7.56256	56	8	-4	6	1019	93	17
831	831	831	3	4	6	36	27	9	14	22	138.235	119.073	16.1049	45.6833	1.7082	76.6469	182	14	19	8	-1.3668	12.074	5.77473	66	9	5	11	1020	94	34
832	832	832	3	4	7	41	31	10	22	19	12.415	26.7363	2.21895	12.7128	0.273529	75.7124	44	8	11	5	-12.2622	-5.53775	-8.93242	50	8	-6	21	1026	93	19
833	833	833	3	4	1	82	54	28	38	44	27.1684	33.4636	3.12667	22.5448	0.384437	98.16	68	12	19	5	-10.421	5.36569	-2.70579	41	4	-4	18	1024	71	16
834	834	834	3	4	2	75	48	27	36	39	55.1883	84.5798	5.73115	57.053	0.712092	62.5635	78	14	26	4	-2.99347	22.7764	8.16914	45	5	-5	6	1008	93	10
835	835	835	3	4	3	68	48	20	28	40	109.71	289.796	14.4742	71.2613	0.95298	54.5372	181	17	25	8	-2.17988	17.7816	8.04331	43	9	-10	11	1000	82	7
836	836	836	3	4	4	60	37	23	30	30	28.5784	133.802	3.09241	13.871	0.238832	86.5199	87	16	22	11	-14.1378	-2.56887	-8.92168	13	-3	-19	31	1011	23	4
837	837	837	3	4	5	66	44	22	33	33	73.5749	169.59	16.6181	52.9266	0.660194	59.5519	116	16	26	6	-6.08288	16.5494	4.87574	33	6	-5	13	1009	71	12
838	838	838	3	4	6	49	35	14	23	26	128.96	252.919	24.8041	86.3004	1.42534	49.723	182	18	22	14	8.53767	18.3245	13.3333	52	12	5	6	1011	68	35
839	839	839	3	4	7	30	22	8	16	14	61.6873	110.045	5.50485	35.3042	0.609061	63.4643	87	16	22	11	1.15954	14.0414	6.87445	43	12	-13	11	1014	82	4
840	840	840	3	4	1	80	49	31	33	47	66.1503	107.956	6.83165	42.2762	0.762752	66.0034	90	14	23	5	-3.2485	17.7451	6.87443	47	8	-10	8	1014	93	7
841	841	841	3	4	2	65	48	17	33	32	59.7128	129.027	7.98616	42.4615	0.604467	70.8797	91	17	27	8	-2.39199	19.6396	7.66052	37	7	-14	11	1010	82	4
842	842	842	3	4	3	72	51	21	32	40	45.4145	98.2484	8.38585	45.0565	0.596764	79.1935	85	16	26	7	-2.81134	18.9811	7.15535	36	6	-3	10	1016	81	10
843	843	843	3	4	4	63	45	18	30	33	54.8322	105.554	10.9211	50.1006	0.619672	60.4455	80	20	30	11	1.47033	23.7446	11.6168	34	7	-16	10	1015	72	4
844	844	844	3	4	5	56	42	14	35	21	53.5223	155.612	7.69381	46.1732	0.615309	80.9705	107	17	27	7	-1.31228	21.9741	9.88812	39	8	-3	8	1020	87	9
845	845	845	3	4	6	47	31	16	23	24	73.899	158.497	12.4872	65.9359	0.838907	99.8907	119	20	32	9	-0.675997	26.4724	11.6938	35	11	-2	10	1014	76	9
846	846	846	3	4	7	38	28	10	21	17	101.759	181.196	21.3312	51.5884	0.975563	131.335	161	21	31	12	2.51761	26.3917	13.2289	48	15	8	11	1009	94	19
847	847	847	3	4	1	59	37	22	29	30	80.7905	130.717	12.4852	46.4131	0.893729	102.284	115	22	28	17	9.70028	24.2114	16.0466	58	16	11	10	1005	82	33
848	848	848	3	4	2	63	46	17	36	27	44.7175	67.2026	5.94194	39.125	0.714744	88.3633	79	21	26	16	9.93238	22.9246	16.2293	59	14	9	8	1010	82	28
849	849	849	3	4	3	55	37	18	28	27	116.506	132.984	11.5016	47.5705	1.33537	105.616	152	20	27	14	7.76944	24.9063	15.3258	64	15	12	8	1013	94	37
850	850	850	3	4	4	62	43	19	29	33	116.074	141.384	11.971	44.4032	1.13484	123.566	153	23	30	16	8.41264	26.9542	17.2696	57	16	12	10	1010	88	23
851	851	851	3	5	5	37	23	14	18	19	122.394	128.9	12.6026	45.1667	1.04534	66.717	150	20	26	14	6.09062	22.2622	13.8415	72	16	10	11	1009	94	43
852	852	852	3	5	6	49	33	16	26	23	46.7749	65.5613	2.79743	29.8232	0.556592	79.0935	89	18	24	13	6.75454	21.0764	13.0205	68	15	11	8	1010	94	41
853	853	853	3	5	7	49	37	12	28	21	43.9679	89.8622	2.27974	23.2226	0.399677	79.1909	66	19	25	13	-0.720055	12.9267	5.97002	30	14	-12	16	1013	100	4
854	854	854	3	5	1	64	45	19	31	33	23.7682	63.91	4.68167	20.4823	0.303859	90.9516	67	16	24	8	-7.96367	9.16729	0.477677	18	4	-14	18	1014	37	5
855	855	855	3	5	2	67	44	23	31	36	43.5	95.7065	7.81672	37.211	0.488065	75.835	72	19	29	10	0.254174	22.0843	10.2424	31	7	-10	10	1005	71	4
856	856	856	3	5	3	51	34	17	19	32	18.7883	69.0997	3.54167	23.5929	0.306731	80.4437	63	18	22	14	1.79501	10.3792	6.05513	17	-2	-12	13	1011	27	4
857	857	857	3	5	4	62	47	15	26	36	45.4801	124.151	7.34951	36.2557	0.563961	79.6851	87	18	27	9	-0.789483	19.7531	9.17436	32	7	-5	10	1011	66	12
858	858	858	3	5	5	62	47	15	32	30	43.4295	87.6935	9.11897	35.5531	0.782637	77.3935	73	18	25	11	3.34603	20.0901	11.4577	45	11	0	8	1010	71	20
859	859	859	3	5	6	36	22	14	18	18	37.4167	43.5878	7.01923	32.6955	0.986817	46.5949	52	13	16	11	2.55146	8.53238	4.91056	59	8	2	10	1017	77	31
860	860	860	3	5	7	32	22	10	21	11	34.8677	37.3737	4.84295	46.2308	1.28045	26.865	59	11	12	9	3.90195	7.58843	6.34609	82	9	3	6	1015	100	42
861	861	861	3	5	1	70	48	22	28	42	24.228	19.0187	2.35065	31.1447	0.805212	46.3799	43	14	20	9	-0.468109	12.8409	5.4062	59	9	1	11	1007	100	23
862	862	862	3	5	2	56	44	12	30	26	20.0132	46.3754	2.51	41.7599	0.516832	73.2583	58	19	28	11	-0.940463	19.5464	8.31036	43	11	2	14	995	82	11
863	863	863	3	5	3	67	49	18	29	38	60.3013	136.399	4.589	69.4838	0.814286	76.7524	102	21	32	10	3.86332	31.774	16.9745	51	15	1	6	994	94	11
864	864	864	3	5	4	64	43	21	30	34	21.1759	70.6242	4.62662	28.4383	0.342671	83.4356	62	22	27	17	-2.14126	9.24942	3.46227	26	8	-1	24	1007	43	12
865	865	865	3	5	5	48	31	17	20	28	23.3846	46.539	2.99679	25.5673	0.377492	90.881	68	21	26	16	6.21587	17.8388	11.9193	32	9	0	11	1014	63	14
866	866	866	3	5	6	41	24	17	25	16	48.0609	91.5116	8.91667	44.3301	0.676282	101.392	120	20	30	11	3.25954	26.4005	13.7095	43	12	-1	8	1009	88	13
867	867	867	3	5	7	40	28	12	22	18	130.08	182.313	15.4231	44.2083	1.18457	114.293	178	22	27	18	11.4846	23.7408	16.7427	66	19	12	10	999	94	40
868	868	868	3	5	1	66	50	16	33	33	54.6525	86.9066	3.36482	31.8613	0.529677	73.6052	72	23	28	18	5.11025	17.0274	10.9433	34	19	-13	16	1001	100	5
869	869	869	3	5	2	67	46	21	32	35	11.8344	50.1161	2.14469	16.7042	0.264821	82.3528	47	19	27	12	-4.42219	11.9284	3.07434	19	4	-14	19	1008	40	4
870	870	870	3	5	3	58	43	15	33	25	18.5912	34.8645	2.61888	21.8627	0.31049	89.6912	65	21	30	12	-1.99879	18.4282	7.92818	26	6	-1	16	1015	58	8
871	871	871	3	5	4	55	42	13	27	28	35.3322	84.5162	6.33766	43.2727	0.516612	89.6384	92	21	30	13	3.12527	23.4633	12.3286	37	9	3	11	1011	72	14
872	872	872	3	5	5	56	31	25	22	34	53.9712	90.4101	12.3426	43.061	0.771759	143.431	141	21	30	12	4.38661	26.4005	14.9197	43	12	7	8	1009	82	18
873	873	873	3	5	6	38	23	15	20	18	94.7781	136.997	16.7428	53.5942	0.987742	141.216	177	23	32	15	8.0394	29.7486	17.7451	47	15	10	8	1008	77	18
874	874	874	3	5	7	49	36	13	26	23	114.689	159.202	16.7372	56.1058	1.20256	138.28	176	26	33	18	11.5256	31.0083	21.487	46	16	9	8	1006	77	17
875	875	875	3	5	1	62	44	18	30	32	101.341	162.671	23.882	47.3717	1.14721	167.581	203	27	34	19	12.5104	31.9203	22.4433	43	15	12	8	1005	73	20
876	876	876	3	5	2	55	36	19	28	27	86.1467	148.437	19.5248	37.2392	0.912211	166.702	190	28	35	21	11.3378	29.6639	20.1221	42	16	10	13	1005	64	20
877	877	877	3	5	3	48	34	14	19	29	92.0436	134.97	11.1554	32.8412	0.875676	160.186	160	26	32	20	12.0713	27.9613	19.7187	49	17	13	11	1004	73	23
878	878	878	3	5	4	66	46	20	32	34	110.962	143.678	23.0774	36.0261	1.12484	148.761	142	26	31	20	12.3022	26.9826	20.0505	52	18	13	11	1004	73	34
879	879	879	3	5	5	56	42	14	22	34	63.4405	87.0262	5.65595	44.1238	0.820388	90.6645	99	26	31	20	14.9409	30.1168	22.9246	59	19	13	8	1005	88	27
880	880	880	3	5	6	44	28	16	23	21	54.5833	81.0455	6.79808	38.4455	0.753526	108.431	140	23	31	15	8.4325	29.3781	18.3923	54	17	9	8	1007	94	19
881	881	881	3	5	7	42	36	6	24	18	55.25	100.032	15.0288	43.0481	0.878778	121.158	154	26	34	17	8.9985	31.2199	20.1976	47	17	12	10	1001	82	22
882	882	882	3	6	1	80	52	28	44	36	90.1801	161.846	14.1618	47.1266	1.01136	143.459	158	28	33	23	18.3923	32.3315	25.1141	54	21	13	8	1000	73	28
883	883	883	3	6	2	48	31	17	25	23	31.6773	58.9754	4.75789	26.4667	0.558596	77.9439	83	28	35	21	11.6737	28.6608	19.9057	29	17	-8	11	1008	73	4
884	884	884	3	6	3	55	34	21	20	35	32.4561	95.9555	6.57288	35.2678	0.507797	88.2823	79	24	33	16	7.09548	27.7889	16.4364	35	14	-5	10	1012	88	8
885	885	885	3	6	4	50	29	21	17	33	51.6418	98.206	6.52113	53.278	4.18622	52.9326	102	22	27	18	14.3526	26.6581	19.6297	67	17	7	6	1004	94	28
886	886	886	3	6	5	51	38	13	15	36	48.583	82.0549	5.23333	43.9444	6.72963	87.9	68	23	32	15	10.3941	33.8067	20.7167	64	17	11	6	998	100	18
887	887	887	3	6	6	32	26	6	21	11	24.7717	52.4241	2.86452	27.3883	4.25161	87.9091	104	24	31	17	7.28129	25.7304	16.1037	53	17	8	13	1002	82	20
888	888	888	3	6	7	27	18	9	14	13	14.2058	30.9214	3.69453	29.8424	2.75788	54.926	63	22	30	15	6.58324	25.4192	15.0025	46	14	-1	10	1008	91	8
889	889	889	3	6	1	62	48	14	31	31	21.608	33.9884	4.11785	32.7264	0.43557	72.5567	69	23	33	14	4.45855	28.0813	15.0904	41	14	4	11	1005	86	11
890	890	890	3	6	2	64	54	10	36	28	51.2222	91.3964	16.228	49.127	1.11075	106.137	137	24	30	19	13.0167	27.3774	19.3091	50	17	11	8	1001	78	30
891	891	891	3	6	3	49	36	13	29	20	76.3867	89.5135	4.37171	34.5033	1.14066	77.9406	103	21	24	16	9.84954	20.9528	16.6301	81	19	16	10	1000	100	60
892	892	892	3	6	4	47	31	16	23	24	20.8588	22.4375	2.97255	22.3686	0.567188	65.6381	46	23	30	16	6.1929	24.5751	14.9847	55	16	6	13	997	100	16
893	893	893	3	6	5	64	36	28	26	38	8.03716	21.5971	3.64706	21.8333	0.399322	71.61	44	23	29	18	4.05	17.5383	10.0055	39	13	7	18	998	73	17
894	894	894	3	6	6	36	25	11	18	18	11.3613	27.0073	3.36774	18.1871	0.443871	88.0226	66	23	29	18	8.48076	23.5003	15.0243	63	18	11	14	1004	94	35
895	895	895	3	6	7	44	31	13	23	21	19.0484	38.2682	3.55949	28.9871	0.493891	97.1774	100	24	33	17	10.9727	32.6622	19.8982	56	18	12	8	1008	94	21
896	896	896	3	6	1	46	33	13	23	23	87.6869	120.966	15.8259	40.4521	1.27831	144.928	163	26	32	21	15.8201	30.8431	22.3717	54	18	13	8	1007	83	24
897	897	897	3	6	2	54	34	20	27	27	103.46	138.734	12.119	49.9509	1.15778	139.956	179	27	34	21	15.9838	34.1939	23.968	56	20	13	8	1003	83	19
898	898	898	3	6	3	52	38	14	20	32	42.1359	59.7702	3.13311	34.686	0.742662	112.397	115	27	33	20	13.7718	32.2546	23.2717	62	21	12	10	1003	88	19
899	899	899	3	6	4	45	34	11	25	20	16.9698	28.4279	2.50836	25.2517	0.438796	69.0138	49	26	33	19	10.6764	28.1197	19.0917	37	18	3	10	1006	94	9
900	900	900	3	6	5	40	27	13	22	18	15.7781	32.2197	3.04194	25.7565	0.540129	55.3042	39	22	27	17	9.57446	23.1581	16.1297	67	17	6	11	1010	94	23
901	901	901	3	6	6	35	29	6	14	21	20.9431	33.5803	2.63666	31.0484	0.545981	94.614	111	23	32	16	9.63303	30.8431	18.3923	54	16	12	8	1011	94	23
902	902	902	3	6	7	40	30	10	23	17	41.6109	73.5852	5.02894	39.627	0.618328	128.098	139	26	32	19	14.4167	31.6177	23.3293	50	18	12	6	1008	88	21
903	903	903	3	6	1	42	30	12	18	24	89.6677	114.461	16.5452	38.6419	1.08871	144.632	163	26	32	21	15.8201	30.8431	22.3717	54	18	14	8	1006	73	26
904	904	904	3	6	2	62	46	16	33	29	182.663	177.449	14.7212	39.4032	1.66218	150.646	236	27	31	22	16.2206	28.8646	23.0371	60	20	16	10	1007	84	29
905	905	905	3	6	3	44	33	11	18	26	117.922	127.421	9.20645	43.0968	1.11097	76.1948	153	24	27	22	16.7427	23.7408	19.4801	66	20	17	10	1005	83	46
906	906	906	3	6	4	58	42	16	31	27	118.724	119.234	6.20968	52.2484	1.04387	68.6375	163	24	27	22	19.8907	27.01	22.6728	70	20	18	6	1001	83	46
907	907	907	3	6	5	49	35	14	20	29	106.297	76.2247	2.35526	24.4608	0.892715	133.289	135	24	29	21	19.2664	31.2083	23.5564	79	22	18	6	1000	100	46
908	908	908	3	6	6	24	18	6	10	14	88.8782	79.7394	4.27885	32.8971	0.834615	101.645	124	25	29	21	19.1027	30.9448	24.8252	77	23	19	6	1005	94	52
909	909	909	3	6	7	34	28	6	19	15	147.676	125.349	7.85531	34.7903	1.21548	123.816	201	28	32	23	19.8714	33.3448	27.1034	70	23	19	8	1006	83	46
910	910	910	3	6	1	52	38	14	25	27	118.375	122.065	5.21595	42.4007	1.08841	52.1739	147	23	28	19	16.8037	30.1198	22.4733	83	22	16	6	1005	94	60
911	911	911	3	6	2	46	26	20	20	26	13.8716	18.8961	2.01361	27.5606	0.380952	56.8862	51	23	28	18	10.7846	24.5061	17.4016	66	18	11	11	1003	94	28
912	912	912	3	7	3	43	26	17	21	22	17.678	36.8614	2.75839	34.6983	0.434564	46.3535	45	24	33	16	9.81264	32.8276	19.9964	57	19	8	8	998	94	13
913	913	913	3	7	4	53	37	16	26	27	8.56711	19.3216	4.30743	28.6588	0.336486	54.7627	46	24	34	16	6.69484	29.2956	16.2273	40	15	4	11	1002	82	9
914	914	914	3	7	5	72	52	20	27	45	24.229	58.9132	11.0321	35.2372	0.964103	90.8714	116	24	31	17	10.1433	27.753	18.6219	43	14	9	8	1008	82	17
915	915	915	3	7	6	35	23	12	14	21	32.6603	55.9545	6.2701	45.0769	0.729808	58.2797	76	23	27	19	14.923	25.4853	20.0696	57	17	9	6	1010	84	25
916	916	916	3	7	7	47	25	22	19	28	62.1635	69.0334	9.78205	37.1667	1.00641	116.219	159	23	31	17	12.5641	31.5168	20.2545	59	18	12	6	1010	94	28
917	917	917	3	7	1	57	41	16	28	29	68.7434	76.9087	10.375	33.463	1.11699	130.287	154	24	31	19	14.923	31.2214	21.3964	57	18	13	6	1010	94	27
918	918	918	3	7	2	56	34	22	27	29	66.8397	85.3306	7.71154	32.5048	0.892628	132.994	156	27	33	20	14.4791	32.1661	23.6161	53	18	15	8	1009	88	26
919	919	919	3	7	3	62	40	22	24	38	122.314	122.196	8.52885	35.2201	1.1391	138.781	173	28	34	22	17.5336	34.7186	25.7358	59	21	16	8	1010	88	31
920	920	920	3	7	4	54	43	11	29	25	71.7255	90.9872	10.7799	37.2922	0.835275	128.682	170	28	34	23	17.93	32.9697	24.4924	49	18	12	8	1012	73	24
921	921	921	3	7	5	54	39	15	25	29	50.2412	84.1978	8.89677	32.3569	0.69582	120.81	143	28	33	23	17.0847	31.0968	23.8384	55	20	15	10	1010	83	29
922	922	922	3	7	6	40	30	10	27	13	103.663	124.091	10.0449	35.1346	1.0766	140.434	179	29	35	23	20.0696	37.3367	28.3098	57	21	17	6	1007	83	29
923	923	923	3	7	7	41	27	14	24	17	109.908	161.707	5.53871	46.4355	0.944194	146.641	201	31	39	23	20.0696	43.8983	31.2214	57	21	14	6	1000	88	23
924	924	924	3	7	1	54	37	17	19	35	49.1597	90.1542	3.05281	43.7393	0.644194	151.773	185	32	40	24	19.9237	41.981	30.3669	42	22	12	6	998	83	13
925	925	925	3	7	2	47	27	20	15	32	35.3214	70.4113	4.70234	30.884	0.616234	150.187	155	30	36	24	14.6182	30.9888	22.4796	45	21	13	14	1003	83	22
926	926	926	3	7	3	46	34	12	25	21	34.8856	63.6689	3.67961	47.4267	0.654045	89.0229	75	27	30	24	17.9091	25.9774	21.8643	50	19	14	10	1005	65	34
927	927	927	3	7	4	63	47	16	31	32	39.9286	50.5276	2.06731	29.0897	0.737299	84.5048	56	24	28	21	13.4208	23.6494	17.6619	76	20	18	14	1007	94	54
928	928	928	3	7	5	50	38	12	21	29	38.736	55.9643	2.60065	32.3052	0.874419	59.4072	55	24	28	21	15.6027	25.8738	19.8601	77	21	18	11	1007	92	54
929	929	929	3	7	6	31	13	18	12	19	49.6903	58.9444	2.01923	26.8077	0.936859	89.3698	81	24	28	20	16.865	28.8441	22.6473	84	22	19	8	1006	100	55
930	930	930	3	7	7	44	28	16	22	22	72.0192	58.3714	2.13782	31.8077	1.04872	75.5241	95	24	28	21	20.1668	30.9901	24.6364	90	23	21	6	1008	100	57
931	931	931	3	7	1	62	52	10	30	32	88.7138	92.5938	2.01608	31.418	0.964516	72.0839	118	26	29	22	20.9348	31.6035	26.8681	82	23	21	6	1007	100	51
932	932	932	3	7	2	59	44	15	21	38	134.939	122.556	2.11613	32.5548	1.03463	85.2955	176	26	30	22	21.0219	33.3825	26.9787	83	24	20	6	1005	94	58
933	933	933	3	7	3	40	29	11	21	19	61.2677	58.9365	2.50809	32.9486	0.684887	95.4502	110	26	31	21	19.3482	34.6195	26.6469	80	25	19	6	1004	100	43
934	934	934	3	7	4	47	36	11	28	19	38.3063	46.7822	2.16236	43.8376	0.767407	57.6989	70	27	31	22	21.5478	35.4672	29.0001	81	25	19	5	1004	100	50
935	935	935	3	7	5	57	43	14	31	26	47.7094	74.2151	2.55794	45.2146	0.845494	72.2026	138	28	34	23	21.4563	38.3922	28.7521	72	23	17	6	1001	94	31
936	936	936	3	7	6	40	28	12	19	21	85.3558	103.631	2.92903	37.9258	0.984516	118.576	158	28	34	22	19.8907	38.0424	28.5034	70	24	20	6	1000	94	41
937	937	937	3	7	7	38	26	12	21	17	102.144	118.289	3.80449	30.8782	0.977885	129.397	151	29	35	24	23.1764	40.0701	30.459	68	25	20	5	1003	94	35
938	938	938	3	7	1	74	51	23	34	40	77.598	111.192	2.62136	32.8323	0.905484	119.1	130	28	34	23	20.1488	37.1671	27.4764	73	26	20	8	1004	100	52
939	939	939	3	7	2	61	42	19	26	35	48.7492	75.5432	2.3	27.508	0.752412	103.403	109	27	31	23	22.3808	34.9149	28.4174	82	24	21	6	1003	100	51
940	940	940	3	7	3	49	38	11	23	26	83.7949	95.3939	2.06494	35.1387	0.910645	115.42	138	28	32	24	23.4582	35.9956	29.4981	78	27	22	6	1001	94	59
941	941	941	3	7	4	60	41	19	31	29	43.5017	52.5962	2.42532	26.7677	0.894534	83.91	75	24	28	21	16.9575	27.5685	21.3455	85	24	19	10	1004	100	70
942	942	942	3	7	5	54	33	21	25	29	25.1389	36.9721	2.10645	24.6287	0.640645	93.9061	85	26	30	21	19.1027	32.5452	26.3152	77	23	20	6	1007	100	52
943	943	943	3	8	6	38	27	11	19	19	66.9932	77.6395	3.01929	45.5728	1.25194	54.8576	90	24	27	23	23.6355	29.8211	25.1401	88	24	21	5	1006	100	65
944	944	944	3	8	7	38	29	9	16	22	71.2153	69.898	2.16077	27.6013	1.13408	83.0968	102	27	30	23	23.5431	34.6406	29.7038	87	25	22	5	1002	100	65
945	945	945	3	8	1	59	43	16	31	28	65.5594	36.3205	4.05611	31.34	1.10364	46.2664	82	24	29	21	19.1027	30.9448	23.3601	77	25	14	6	1002	100	39
946	946	946	3	8	2	36	25	11	16	20	18.8538	48.9552	4.08387	31.2378	0.508387	97.0453	110	24	33	17	11.3555	33.6546	20.4873	62	21	14	8	1001	94	27
947	947	947	3	8	3	57	29	28	28	29	64.8767	100.916	3.36697	40.6422	0.963303	84.1204	127	26	32	20	17.6493	35.6829	26.2046	76	24	18	6	1003	100	46
948	948	948	3	8	4	49	35	14	26	23	54.3839	87.8264	2.39414	28.4787	0.765188	107.19	119	26	31	20	16.0954	32.333	24.5834	74	24	17	8	1007	94	47
949	949	949	3	8	5	48	35	13	25	23	93.4951	116.387	3.62903	32.8027	1.0877	98.6905	119	26	31	20	16.7881	33.6627	25.5787	83	24	18	8	1012	94	52
950	950	950	3	8	6	41	32	9	19	22	38.1173	65.2932	3.1871	32.0453	0.682848	93.8188	110	24	31	19	14.8974	32.6285	21.8619	76	23	18	8	1013	100	43
951	951	951	3	8	7	44	30	14	22	22	53.4984	82.6092	3.14469	35.0035	0.77871	117.444	152	28	35	21	19.2297	40.4398	29.2034	70	24	17	5	1010	94	34
952	952	952	3	8	1	66	43	23	31	35	40.629	73.0763	2.51125	36.9696	0.694855	103.701	112	29	35	23	19.4092	37.4155	27.9638	65	24	17	8	1009	94	29
953	953	953	3	8	2	55	42	13	25	30	90.7115	125.811	5.95498	34.7468	1.40579	136.058	175	30	35	25	23.8872	39.3701	31.2892	68	24	20	6	1008	89	34
954	954	954	3	8	3	55	37	18	28	27	78.8301	123.989	4.27742	33.7981	1.0373	142.971	161	29	36	23	20.9941	40.8855	29.6273	67	24	17	6	1006	94	32
955	955	955	3	8	4	69	51	18	30	39	119.907	160.273	7.05769	38.734	1.23055	154.253	202	29	35	23	19.5941	37.7852	28.2273	67	25	21	8	1003	94	36
956	956	956	3	8	5	51	36	15	23	28	59.1364	97.2795	4.12298	32.0548	0.804854	92.4902	119	28	32	23	17.3621	30.0685	24.2114	58	24	12	10	1003	94	19
957	957	957	3	8	6	34	24	10	20	14	23.513	52.0522	3.69132	34.5756	0.565806	86.2727	80	28	35	20	14.4022	35.0124	24.8654	52	20	10	8	1005	88	13
958	958	958	3	8	7	46	31	15	23	23	35.1061	83.1749	5.64309	39.3794	0.709032	147.234	201	27	35	19	14.9954	37.5216	25.6025	58	21	16	6	1005	94	28
959	959	959	3	8	1	67	40	27	21	46	79.532	167.324	8.13131	38.3311	1.00304	127.488	145	28	33	23	18.947	33.3238	25.8601	60	22	14	8	1006	88	35
960	960	960	3	8	2	69	45	24	39	30	51.0403	90.0739	3.26756	33.0334	0.769799	106.148	90	27	31	23	19.2243	30.7078	24.789	63	23	16	8	1010	78	37
961	961	961	3	8	3	48	36	12	23	25	50.6656	68.1858	2.45902	36.0165	0.750658	90.0984	97	24	29	21	18.939	30.6813	23.1637	75	22	17	6	1011	100	42
962	962	962	3	8	4	49	37	12	21	28	34.0129	57.64	2.57051	24.891	0.621222	102.029	100	27	34	19	13.8124	35.0684	24.5544	61	20	11	8	1008	94	24
963	963	963	3	8	5	63	46	17	33	30	13.557	35.0766	2.63871	22.9	0.436893	99.271	94	26	33	18	12.0013	32.1661	22.2611	53	20	11	8	1005	83	20
964	964	964	3	8	6	43	31	12	17	26	15.3234	35.0697	3.41368	20.2997	0.582353	73.9314	56	27	33	21	14.1293	31.0584	22.2198	59	19	15	11	1005	83	27
965	965	965	3	8	7	33	23	10	18	15	24.1415	36.4833	4.22756	21.6399	0.823151	68.8426	53	24	28	20	16.4033	28.0981	22.0582	78	21	17	8	1009	94	41
966	966	966	3	8	1	71	49	22	29	42	12.877	27.6316	2.22115	19.7692	0.471061	62.8939	55	24	29	19	14.6804	29.0178	21.5673	73	21	16	8	1011	94	35
967	967	967	3	8	2	69	50	19	26	43	14.1801	26.9079	2.28846	22.529	0.469775	59.8103	50	26	31	20	16.8797	32.5511	25.0987	66	20	14	6	1010	94	29
968	968	968	3	8	3	62	42	20	31	31	11.2908	23.5156	2.16505	21.961	0.441424	64.7443	61	27	33	20	15.1718	33.6546	24.6717	62	19	14	8	1009	88	27
969	969	969	3	8	4	48	33	15	20	28	10.8164	24.3532	2.19032	23.0613	0.437987	69.4502	60	26	32	21	16.393	31.9376	23.1458	61	20	14	8	1009	88	23
970	970	970	3	8	5	71	54	17	28	43	15.4286	34.3305	3.54045	23.9061	0.470764	76.6032	70	27	34	19	15.14	36.2935	25.8371	60	20	13	6	1007	94	21
971	971	971	3	8	6	50	30	20	28	22	27.2589	47.3208	2.42444	20.5806	0.604823	117.656	118	24	31	19	13.74	30.2646	20.291	60	19	15	8	1009	88	34
972	972	972	3	8	7	37	20	17	19	18	27.4719	36.5619	2.87129	24.0264	0.949835	68.7351	74	22	24	20	17.9572	23.6546	20.7608	80	21	16	6	1012	98	59
973	973	973	3	8	1	65	44	21	24	41	25.9007	29.8835	2.19661	23.8041	0.700338	55.6926	37	21	23	19	15.8377	21.628	18.6849	89	20	18	8	1013	100	72
974	974	974	3	9	2	61	49	12	36	25	10.3481	16.7517	2.16612	18.3571	0.502913	46.4156	34	21	24	18	12.1436	20.7437	16.3394	86	19	18	11	1013	100	66
975	975	975	3	9	3	59	35	24	27	32	9.20395	19.1542	2.3119	18.2756	0.435577	53.0065	44	26	32	19	12.0017	30.463	21.4881	65	19	14	11	1013	94	28
976	976	976	3	9	4	52	36	16	27	25	14.0705	26.7727	2.08654	18.5434	0.470833	74.1865	74	26	32	19	15.5017	33.963	24.9881	65	20	15	6	1014	94	32
977	977	977	3	9	5	35	24	11	20	15	46.3173	64.3814	2.92628	25.0929	1.49167	63.5599	64	21	24	19	15.8377	23.1382	18.6849	89	21	18	8	1013	100	73
978	978	978	3	9	6	38	20	18	18	20	17.3689	19.2344	2.00649	21.3474	0.665049	74.798	44	19	20	17	11.8694	16.0808	14.6547	92	18	15	10	1011	100	72
979	979	979	3	9	7	75	46	29	32	43	16.6431	31.0331	2.2508	27.7042	0.518006	67.6039	63	23	29	17	10.0831	26.432	17.9167	64	18	11	10	1013	94	32
980	980	980	3	9	1	64	49	15	25	39	23.6891	41.8289	2.46945	35.9603	0.645981	70.6206	84	23	30	16	11.8114	31.1497	20.9941	67	18	14	6	1013	100	35
981	981	981	3	9	2	59	37	22	24	35	49.9484	78.6933	6.29487	49.0615	0.858974	87.6334	104	21	27	16	12.7508	27.8273	19.3116	71	19	11	5	1015	100	32
982	982	982	3	9	3	51	33	18	24	27	33.7628	51.1729	2.86218	39.9071	0.703846	50.2733	50	22	26	19	13.0634	22.7411	17.0907	70	18	13	10	1019	88	47
983	983	983	3	9	4	54	33	21	25	29	8.18954	14.4078	2.09709	27.4534	0.409003	27.7942	37	17	20	14	6.45915	14.3802	10.34	79	16	11	11	1021	94	55
984	984	984	3	9	5	49	37	12	29	20	8.45907	16.065	2.20065	24.3172	0.376699	45.4156	35	19	24	14	6.63268	19.7746	12.991	69	15	9	10	1016	94	31
985	985	985	3	9	6	43	28	15	25	18	8.2363	20.7405	2.33766	25.7394	0.351466	47.6928	34	20	26	15	-1.4537	11.7235	4.37859	40	9	3	21	1016	63	15
986	986	986	3	9	7	57	41	16	30	27	18.5833	48.5392	3.20513	42.4744	0.541026	52.7621	57	21	31	12	4.98722	29.6736	15.9838	56	15	7	8	1016	94	15
987	987	987	3	9	1	87	51	36	37	50	62.8333	100.818	9.90236	55.798	0.841497	67.3107	89	19	26	13	8.20387	25.4305	15.791	69	16	11	6	1018	100	29
988	988	988	3	9	2	69	45	24	27	42	102.237	127.248	13.5548	57.9691	1.13377	96.216	140	20	27	13	9.1012	28.0618	18.1184	73	16	12	5	1020	94	31
989	989	989	3	9	3	63	45	18	22	41	125.119	147.749	7.8015	58.4625	1.21948	85.1073	169	20	27	14	10.3433	28.0618	18.1184	73	17	13	5	1018	100	33
990	990	990	3	9	4	53	35	18	23	30	146.485	165.342	8.94576	62.413	1.27905	88.078	201	22	28	16	12.9903	29.8251	21.0258	75	19	15	5	1017	100	41
991	991	991	3	9	5	67	43	24	25	42	78.6373	88.1238	3.20847	47.5541	0.893811	64.505	102	24	30	17	13.0745	31.1497	22.3782	67	19	8	6	1016	94	17
992	992	992	3	9	6	36	21	15	19	17	15.8013	33.5338	2.19231	48.2065	0.476282	21.9935	69	21	29	14	5.84296	25.1145	14.4201	54	15	8	10	1017	88	18
993	993	993	3	9	7	49	38	11	25	24	93.5493	110.396	12.4718	39.169	1.0007	126.148	114	22	28	16	10.5311	26.9791	18.4037	69	18	13	8	1013	92	36
994	994	994	3	9	1	63	48	15	30	33	98.125	133.142	16.0128	64.1923	1.19615	82.045	133	22	28	16	11.5719	27.6331	19.2816	63	16	13	6	1011	88	31
995	995	995	3	9	2	66	39	27	25	41	136.823	176.872	10.6039	59.2825	1.48289	52.9314	179	21	26	16	9.7298	23.7363	16.4664	79	18	15	10	1010	94	48
996	996	996	3	9	3	59	43	16	32	27	29.9487	54.2093	2.05449	41.6346	0.688	52.1447	57	20	27	13	7.05053	26.0791	16.0954	74	17	13	8	1009	100	34
997	997	997	3	9	4	57	40	17	24	33	97.1833	124.006	4.28247	52.7695	1.16071	56.4593	124	21	26	16	12.7693	26.9787	19.5938	83	19	14	6	1009	94	56
998	998	998	3	9	5	62	43	19	25	37	20.1333	38.4621	2.53074	35.6364	0.536246	42.5032	49	19	26	12	5.12582	22.9246	13.6677	59	16	-5	8	1011	100	6
999	999	999	3	9	6	38	29	9	17	21	30.9679	67.0495	6.18269	45.0579	0.636013	60	74	18	27	10	4.26789	25.9544	13.9449	61	14	6	6	1013	94	23
1000	1000	1000	3	9	7	45	33	12	27	18	48.3032	85.2444	3.60772	55.7395	1.15034	56.2161	73	21	29	13	7.80922	28.8368	17.793	61	16	6	6	1014	94	15
1001	1001	1001	3	9	1	64	58	6	41	23	45.4276	55.2946	3.61189	43.0346	1.16259	39.526	68	17	20	14	7.52768	15.619	11.4866	86	16	13	10	1023	100	53
1002	1002	1002	3	9	2	66	45	21	25	41	45.2059	53.1842	2.77377	43.8997	1.11815	10.8633	62	16	17	14	11.3436	15.3694	14.0081	92	15	13	5	1029	100	75
1003	1003	1003	3	9	3	47	23	24	23	24	28.3301	37.9184	2.4702	37.0598	0.676898	24.2852	48	17	20	13	8.99318	18.342	14.2228	85	15	12	6	1019	100	54
1004	1004	1004	3	10	4	46	33	13	24	22	13.8643	27.3744	2.49355	23.1877	0.33871	45.0162	33	17	23	11	-7.19722	6.96776	-0.292893	44	14	-1	23	1012	100	13
1005	1005	1005	3	10	5	34	24	10	8	26	27.6923	67.8073	3.80769	45.0128	0.594551	38.9871	59	17	27	7	-0.78399	23.8507	10.9089	55	11	4	8	1011	100	17
1006	1006	1006	3	10	6	45	29	16	22	23	25.229	68.0451	4.33871	46.2032	0.642903	45.7961	62	17	25	8	0.521093	21.6534	11.2279	60	13	6	8	1020	93	24
1007	1007	1007	3	10	7	46	29	17	23	23	104.788	145.643	9.77885	68.6827	1.2641	51.8673	149	18	24	11	6.74338	23.8637	15.5961	75	15	10	5	1022	100	31
1008	1008	1008	3	10	1	51	40	11	26	25	211.847	239.432	9.2233	73.4388	1.68932	82.9253	272	18	25	11	7.04609	26.0463	16.0718	82	16	11	5	1019	100	47
1009	1009	1009	3	10	2	47	34	13	25	22	284.979	335.02	7.63462	78.1806	1.94519	98.4013	343	19	25	13	9.49585	25.9421	17.359	81	17	12	5	1016	100	45
1010	1010	1010	3	10	3	47	38	9	24	23	268.474	277.857	7.54902	75.2163	1.82941	64.3049	310	20	25	15	10.9557	24.5126	17.4954	74	18	-8	6	1014	100	6
1011	1011	1011	3	10	4	86	63	23	42	44	10.012	27.786	2.75912	19.4556	0.292336	41.321	35	14	20	9	-10.9678	0.893227	-5.64176	22	3	-9	24	1019	66	6
1012	1012	1012	3	10	5	66	44	22	18	48	16.0833	40.9057	3.00379	26.4053	0.372348	36.981	39	13	21	5	-7.67855	10.3923	1.12393	39	6	-6	14	1012	87	9
1013	1013	1013	3	10	6	40	28	12	21	19	7.32384	19.5882	2.54035	14.3816	0.265614	42.9401	27	12	16	9	-10.003	-2.36374	-6.76019	29	-3	-7	23	1016	43	12
1014	1014	1014	3	10	7	48	31	17	22	26	9.49355	23.8893	2.64952	19.3087	0.309646	58.7226	37	17	22	12	-7.46019	3.7233	-1.94986	29	2	-4	24	1017	44	11
1015	1015	1015	3	10	1	62	41	21	22	40	15.7273	45.6139	3.70874	44.4123	0.467857	37.1136	60	16	25	6	-3.76712	18.169	7.39484	40	6	-3	10	1021	87	7
1016	1016	1016	3	10	2	62	44	18	24	38	30.3794	67.5342	6.0641	63.4519	0.734936	32.3955	84	17	28	7	0.483937	26.1411	12.0537	51	9	-1	6	1020	82	8
1017	1017	1017	3	10	3	63	39	24	30	33	91.835	134.58	14.9477	91.127	1.86873	29.3922	135	16	22	10	4.47018	19.5427	11.7515	66	12	6	6	1017	94	27
1018	1018	1018	3	10	4	66	44	22	31	35	101.913	134.1	9.30645	88.3312	1.44419	55.1429	143	17	26	9	3.29669	25.0987	13.0107	66	12	8	6	1017	94	25
1019	1019	1019	3	10	5	62	41	21	23	39	187.085	203.231	12.5742	106.31	1.97839	70.7987	253	17	24	9	5.88846	25.6564	15.94	79	15	9	3	1017	100	35
1020	1020	1020	3	10	6	37	26	11	19	18	285.196	284.612	12.8654	115.881	2.45353	47.7267	344	16	22	9	5.92629	22.8608	14.6897	80	15	9	3	1017	100	36
1021	1021	1021	3	10	7	37	30	7	21	16	53.0097	69.2941	6.66774	43.6581	0.833226	33.2298	64	16	19	12	2.61002	10.9167	7.29355	50	11	3	11	1024	88	27
1022	1022	1022	3	10	1	68	39	29	27	41	51.7661	96.7945	6.43144	56.9561	0.808027	23.9527	78	13	19	8	2.90391	16.4187	8.85454	68	10	4	5	1017	94	41
1023	1023	1023	3	10	2	55	37	18	26	29	74.0452	113.322	8.50482	65.7588	1.40289	7.44337	99	11	14	8	2.55742	9.9065	6.17311	78	10	-2	6	1018	100	23
1024	1024	1024	3	10	3	71	55	16	36	35	49.5016	72.2466	2.66343	40.6161	0.95129	13.0162	70	10	11	9	4.31807	6.82179	5.56252	93	10	8	6	1024	100	87
1025	1025	1025	3	10	4	61	40	21	35	26	29.0772	48.9619	2.21222	41.5595	0.708039	13.2742	54	9	11	8	3.54023	7.21907	4.75326	86	10	5	5	1024	100	61
1026	1026	1026	3	10	5	85	60	25	43	42	49.8127	64.6522	2.65886	51.4866	0.84214	16.3389	74	14	19	9	4.45064	17.142	10.6065	78	11	8	5	1018	100	46
1027	1027	1027	3	10	6	53	33	20	23	30	54.7476	75.2439	5.68285	51.1133	1.05922	21.9383	75	13	20	7	1.07827	17.1106	8.20387	69	12	3	6	1025	100	32
1028	1028	1028	3	10	7	51	33	18	26	25	35.398	66.3947	9.39731	58.9497	0.934007	11.3007	74	10	14	7	1.58016	9.81679	5.0488	63	9	-4	5	1028	99	18
1029	1029	1029	3	10	1	87	60	27	38	49	30.7711	79.8609	2.09894	30.4085	0.522887	34.2633	63	12	16	8	-0.666797	8.95148	4.04922	66	8	-10	10	1018	93	10
1030	1030	1030	3	10	2	66	43	23	33	33	14.7659	46.7197	2.86195	34.9125	0.469024	31.0915	48	9	17	2	-6.57616	10.2071	1.06446	44	2	-9	8	1016	87	13
1031	1031	1031	3	10	3	51	34	17	21	30	7.65064	19.7517	2.76923	22.9359	0.319872	41.2379	30	8	16	1	-11.342	4.99548	-3.8627	35	0	-9	13	1023	87	9
1032	1032	1032	3	10	4	57	42	15	26	31	7.10256	21.4459	2.49518	18.5955	0.307074	46.6396	30	7	13	0	-14.656	-0.868049	-7.3085	27	-6	-13	16	1027	64	7
1033	1033	1033	3	10	5	67	43	24	27	40	22.2476	47.7246	4.02251	42.9164	0.61871	22.3786	58	7	15	-1	-9.66355	8.20787	-0.949081	50	0	-9	8	1031	87	13
1034	1034	1034	3	10	6	62	43	19	26	36	39.3569	67.63	5.14239	56.178	0.848867	19.3474	73	8	17	0	-7.05165	12.4365	1.81504	57	2	-7	6	1031	87	13
1035	1035	1035	3	11	7	52	39	13	25	27	67.1324	97.5209	7.7032	74.8174	0.999543	23.7032	98	9	19	-1	-8.09499	15.0677	3.03189	59	2	-6	6	1023	100	14
1036	1036	1036	3	11	1	78	56	22	40	38	73.0782	109.602	8.34516	75.671	1.34855	20.6839	102	10	20	1	-5.94383	16.264	4.14652	58	4	-4	6	1021	100	12
1037	1037	1037	3	11	2	82	53	29	34	48	146.096	172.355	15.7185	87.6556	1.91462	26.1074	199	10	19	1	-4.91896	16.7804	5.45338	73	7	0	5	1022	100	28
1038	1038	1038	3	11	3	63	48	15	28	35	202.799	224.686	14.5398	105.854	1.9519	13.6215	260	10	16	4	-1.54274	12.8706	5.45338	73	8	3	5	1023	100	37
1039	1039	1039	3	11	4	77	55	22	37	40	117.453	171.333	7.11576	55.7395	1.10161	14.7968	144	7	12	3	-6.02618	4.64982	-1.39155	79	9	-1	10	1029	94	61
1040	1040	1040	3	11	5	71	49	22	31	40	20.6893	18.5	2.8835	28.4498	0.570874	29.5552	37	2	4	1	-13.7374	-10.2942	-12.5989	86	2	-2	18	1031	100	61
1041	1041	1041	3	11	6	37	27	10	21	16	20.6699	20.102	2.84887	29.4355	0.62508	33.9579	37	2	5	0	-15.0286	-9.35709	-12.785	78	1	-2	18	1028	100	55
1042	1042	1042	3	11	7	38	30	8	15	23	57.5032	85.6047	3.5	45.6891	0.906731	21.7781	82	4	8	1	-6.93232	1.12207	-3.5355	77	3	-1	8	1026	100	54
1043	1043	1043	3	11	1	86	56	30	33	53	121.897	143.014	3.63754	56.7443	1.58026	4.36364	163	3	7	1	-4.59408	2.40562	-2.30132	88	4	0	5	1027	100	74
1044	1044	1044	3	11	2	77	54	23	28	49	129.118	146.75	3.84775	54.9431	1.55719	3.75168	175	6	6	5	0.0592153	1.24315	1.24315	89	5	3	5	1029	93	73
1045	1045	1045	3	11	3	71	47	24	32	39	102.428	107.815	4.47115	53.7212	1.81923	5.45338	137	6	7	5	0.0304601	2.40562	1.21233	88	6	3	5	1031	100	72
1046	1046	1046	3	11	4	68	42	26	29	39	150.048	150.464	5.83495	58.9871	2.41721	2.55663	205	7	8	6	2.67397	5.08164	3.87165	90	6	4	3	1030	95	76
1047	1047	1047	3	11	5	84	60	24	36	48	203.547	185.857	14.6302	69.0226	3.02387	3.10356	258	8	9	6	2.58151	6.19109	4.97559	87	6	4	3	1022	93	62
1048	1048	1048	3	11	6	58	40	18	28	30	264.416	247.933	17.3172	81.4498	3.51165	5.56169	324	8	11	5	0.00170489	7.26232	3.57559	87	8	4	5	1016	100	71
1049	1049	1049	3	11	7	50	36	14	21	29	204.046	214.878	13.219	70.4967	3.23693	14.7763	246	8	13	3	-2.47621	9.49585	3.36348	81	8	2	5	1021	100	49
1050	1050	1050	3	11	1	69	57	12	39	30	57.6032	83.8085	9.44481	51.0321	1.44038	8.40514	79	6	9	3	-3.30114	3.67498	0.142464	76	6	-1	6	1021	100	41
1051	1051	1051	3	11	2	75	52	23	35	40	60.5032	86.6955	7.26603	45.4359	1.48814	9.0129	82	5	10	0	-8.1696	3.27246	-2.55838	71	3	-5	8	1026	100	27
1052	1052	1052	3	11	3	73	45	28	28	45	66.5859	78.6995	7.53846	45.3322	1.11973	5.5777	92	4	5	3	-6.17609	-3.90087	-5.04274	73	2	-4	10	1027	81	52
1053	1053	1053	3	11	4	70	47	23	37	33	75.1474	95.4375	3.50321	44.9199	1.58842	2.18387	102	3	5	1	-6.52082	-1.8395	-4.20143	96	5	0	8	1026	100	79
1054	1054	1054	3	11	5	58	38	20	28	30	65.4797	#DIV/0!	9.0102	43.5034	2.34189	2.40273	88	1	2	0	-6.28608	-3.98943	-5.14248	95	1	0	6	1028	100	87
1055	1055	1055	3	11	6	57	39	18	32	25	41.9515	35	7.44118	41.6434	2.16029	2.75185	60	1	2	0	-5.54579	-3.24289	-4.39916	97	2	-2	5	1032	100	86
1056	1056	1056	3	11	7	47	36	11	21	26	51.9719	20	7.16842	38.8877	1.06596	18.25	69	-2	1	-4	-10.0759	-4.44248	-7.84697	95	-1	-5	5	1036	100	76
1057	1057	1057	3	11	1	65	49	16	36	29	29.5573	30.8148	10.4508	28.6226	0.739695	37.4253	39	-3	0	-6	-14.6983	-8.18974	-11.4691	70	-4	-12	8	1038	100	35
1058	1058	1058	3	11	2	74	61	13	42	32	40.6713	39.2545	7.76389	47.0972	0.962963	23.6944	65	-6	-4	-8	-18.2824	-14.0256	-16.1627	65	-8	-15	10	1039	93	29
1059	1059	1059	3	11	3	58	41	17	22	36	52.0268	22.2456	9.31488	38.0638	1.1057	26.6532	69	-6	-2	-10	-23.1866	-14.669	-18.9627	65	-8	-21	14	1032	93	20
1060	1060	1060	3	11	4	69	52	17	34	35	31.0537	47.8222	10.2685	32.4228	0.758844	40.6364	55	-7	-2	-12	-28.8818	-18.3952	-23.6797	52	-11	-21	19	1032	86	16
1061	1061	1061	3	11	5	75	49	26	34	41	201.669	217.969	34.2104	90.8506	2.76144	8.24756	264	-6	-1	-9	-15.7649	-7.15152	-12.5725	72	-6	-13	5	1026	86	45
1062	1062	1062	3	11	6	54	33	21	26	28	257.274	302.873	41.7057	101.87	3.85219	7.87919	308	-2	1	-4	-10.3607	-4.85398	-8.17758	76	-3	-8	5	1029	86	43
1063	1063	1063	3	11	7	35	21	14	14	21	243.615	322.984	38.5892	104.919	4.77288	11.7534	302	1	6	-5	-9.98793	2.36575	-3.36735	80	-2	-6	3	1027	100	38
1064	1064	1064	3	11	1	82	48	34	40	42	328.021	518.864	22.021	120.36	5.65088	7.4	450	-1	2	-5	-11.2211	-3.35924	-6.77694	92	-1	-7	5	1025	100	63
1065	1065	1065	3	12	2	80	56	24	37	43	475.427	471.095	35.7143	135.731	8.03669	6	476	-1	1	-2	-7.82957	-4.42082	-6.70202	96	0	-2	5	1020	100	87
1066	1066	1066	3	12	3	75	53	22	40	35	14.3544	21.8868	3.62981	17.5849	0.422705	42.2123	24	2	5	-2	-20.0736	-12.6648	-15.8623	36	-2	-18	21	1021	93	12
1067	1067	1067	3	12	4	50	32	18	27	23	10.0066	24.684	4.39735	14.8709	0.377228	41.7848	33	0	2	-2	-24.3258	-20.1321	-22.2352	33	-12	-17	27	1024	47	13
1068	1068	1068	3	12	5	65	42	23	25	40	26.4243	46.1403	10.5395	38.5263	0.780921	30.8647	54	2	7	-2	-20.1258	-10.6104	-15.9321	33	-9	-15	21	1027	44	13
1069	1069	1069	3	12	6	41	27	14	24	17	49.223	72.332	16.7115	58.7949	1.35852	20.2797	77	2	9	-5	-16.0467	-0.922053	-8.60635	47	-5	-11	11	1029	80	14
1070	1070	1070	3	12	7	41	29	12	21	20	126.385	149.233	29.9006	85.3462	2.69712	7.8746	175	1	6	-5	-11.4852	0.749999	-4.91896	73	-3	-6	5	1030	93	32
1071	1071	1071	3	12	1	76	54	22	33	43	178.419	198.333	36.0324	92.5987	3.34951	6.46429	230	1	5	-2	-8.16018	-0.285847	-4.83232	77	-1	-4	5	1033	100	47
1072	1072	1072	3	12	2	69	44	25	28	41	241.909	264.803	19.8328	91.1994	4.27814	5.18065	295	0	2	-2	-6.53397	-2.00578	-4.28681	90	1	-3	3	1031	100	77
1073	1073	1073	3	12	3	71	48	23	35	36	242.758	238	30.8484	92.2194	3.60903	5.68608	294	3	5	1	-5.25077	-0.612029	-2.95135	90	3	-1	6	1025	100	67
1074	1074	1074	3	12	4	67	44	23	26	41	102.537	39.5	15.7621	52.5402	1.82733	26.6645	127	3	9	-3	-13.7307	-0.43028	-7.2009	60	1	-11	11	1026	100	12
1075	1075	1075	3	12	5	53	40	13	25	28	43.5298	79.5657	13.6491	58.2246	1.26877	18.2113	75	1	7	-4	-14.2954	-2.44814	-8.98207	47	-5	-12	10	1029	75	16
1076	1076	1076	3	12	6	49	34	15	19	30	123.881	169.935	21.6592	84.4759	2.62637	7.6	172	1	6	-4	-10.4357	0.688355	-4.96227	71	-2	-6	5	1026	93	36
1077	1077	1077	3	12	7	45	34	11	23	22	174.247	219.719	37.3173	97.0418	3.7609	7.24437	229	0	4	-5	-10.0574	-0.0891203	-4.58901	75	-2	-6	3	1027	93	40
1078	1078	1078	3	12	1	76	50	26	32	44	162.141	100.655	16.0994	76.4808	2.77083	22.3698	207	3	6	0	-8.1696	-1.41165	-4.82606	71	2	-12	8	1024	100	21
1079	1079	1079	3	12	2	49	31	18	28	21	7.48387	11.2514	3.32792	14.8149	0.379805	51.9479	28	1	4	-2	-20.178	-13.8956	-17.0503	30	-10	-17	21	1026	55	12
1080	1080	1080	3	12	3	66	40	26	31	35	7.06494	12.9565	4.00323	16.4051	0.415756	37.1097	23	-1	2	-4	-29.9503	-23.7019	-26.8381	30	-15	-18	32	1031	43	11
1081	1081	1081	3	12	4	50	38	12	26	24	55.4603	79.4867	17.423	58.0852	1.42392	13.4046	84	-2	4	-8	-17.1584	-4.52753	-10.904	40	-10	-16	8	1032	68	12
1082	1082	1082	3	12	5	66	43	23	29	37	59.1171	79.8292	17.3177	60.9701	1.66578	18.0667	80	-1	7	-8	-17.0259	-0.883045	-9.6261	52	-7	-13	8	1034	80	14
1083	1083	1083	3	12	6	38	22	16	14	24	121.657	145.512	27.5929	84.2756	2.83654	8.70096	168	-2	4	-7	-13.6172	-1.51593	-8.21238	74	-3	-9	5	1035	93	42
1084	1084	1084	3	12	7	41	26	15	25	16	195.189	213.793	26.4103	100.285	3.54712	7.53698	249	-2	3	-6	-11.005	-0.97627	-6.62097	85	-3	-7	3	1027	100	48
1085	1085	1085	3	12	1	66	43	23	28	38	228.726	262.254	22.0484	102.4	4.02839	8.12945	280	-1	6	-7	-14.2695	0.204108	-7.73914	78	-2	-8	6	1027	100	39
1086	1086	1086	3	12	2	70	48	22	29	41	290.64	401.733	28.4598	101.228	5.08521	8.20645	347	-3	1	-7	-14.1383	-5.27243	-9.76213	89	-1	-8	6	1028	100	70
1087	1087	1087	3	12	3	61	38	23	26	35	263.678	365.276	20.5559	101.51	4.82895	17.6246	305	0	8	-7	-13.6411	3.04531	-6.04945	72	-2	-9	5	1027	100	27
1088	1088	1088	3	12	4	71	46	25	29	42	130.684	228.062	17.4237	73.2226	2.27627	23.1017	209	0	6	-5	-13.6964	-1.59658	-8.29048	65	-2	-12	8	1027	96	27
1089	1089	1089	3	12	5	60	38	22	28	32	470.462	506.013	12.0756	139.147	7.07869	8.66781	485	-4	-2	-6	-12.2505	-7.81217	-10.0459	97	-3	-6	5	1019	100	86
1090	1090	1090	3	12	6	54	37	17	29	25	292.761	440.108	9.03859	106.386	5.23441	7.57097	315	-3	1	-6	-14.505	-6.75906	-11.2268	85	-3	-11	8	1025	100	44
1091	1091	1091	3	12	7	42	34	8	26	16	48.1246	72.3333	11.6367	52.1801	1.09389	15.3871	75	-6	-3	-9	-16.6384	-10.3114	-13.4915	55	-9	-21	6	1039	86	30
1092	1092	1092	3	12	1	89	58	31	35	54	108.765	148.92	21.2006	76.8617	2.25016	8.08738	149	-3	4	-11	-20.0858	-4.01811	-11.6468	59	-7	-14	8	1035	86	22
1093	1093	1093	3	12	2	62	39	23	27	35	269.444	314.989	32.342	115.309	4.18725	7.38235	329	-3	3	-8	-13.272	-1.22612	-7.88831	75	-4	-9	3	1029	93	38
1094	1094	1094	3	12	3	61	37	24	25	36	91.6689	108.55	11.3205	54.9003	1.60353	32.5145	104	0	7	-6	-16.9915	-2.88399	-10.5919	55	-4	-12	11	1031	93	14
1095	1095	1095	3	12	4	63	43	20	37	26	60.5366	103.949	15.1	68.2194	1.65645	14.7702	90	-2	4	-8	-15.5597	-2.64492	-9.19078	58	-7	-12	6	1032	80	19
1096	1096	1096	4	1	5	48	30	18	17	31	172.25	180.417	32.75	103.75	3.43333	16.0909	226	-1	5	-7	-13.6888	-0.544644	-7.22643	68	-5	-10	5	1024	86	25
1097	1097	1097	4	1	6	59	39	20	23	36	260.583	257	34.25	121.833	4.59167	27	316	1	8	-6	-12.5725	3.04531	-4.94061	72	-4	-8	5	1020	93	25
1098	1098	1098	4	1	7	48	30	18	16	32	247.583	223.083	19.5	83.25	3.51818	38.4167	297	-1	3	-6	-12.4695	-2.5012	-7.00169	80	-2	-8	5	1023	100	31
1099	1099	1099	4	1	1	69	44	25	26	43	34.25	21.75	6.16667	30.5	0.872727	67.75	53	-2	2	-6	-17.159	-8.7227	-12.9692	42	-4	-19	11	1030	97	10
1100	1100	1100	4	1	2	68	52	16	24	44	32.6667	37.8333	11.0833	38.1818	0.918182	55.25	63	-4	2	-11	-27.3124	-13.8321	-20.1053	33	-14	-22	18	1031	67	9
1101	1101	1101	4	1	3	66	52	14	25	41	24.0833	34.25	10.0833	34.6364	0.866667	63.1667	44	-3	4	-11	-24.4688	-8.78115	-16.1861	38	-12	-19	14	1031	73	8
1102	1102	1102	4	1	4	48	34	14	19	29	12.5	18.4545	6.72727	28.2727	0.563636	60.5455	35	-4	1	-10	-26.9886	-15.5853	-20.8053	33	-16	-19	19	1032	53	10
1103	1103	1103	4	1	5	51	34	17	23	28	33.5833	45.7273	12.75	39.75	0.936364	60.75	54	-4	2	-10	-22.7509	-10.239	-16.5453	37	-14	-19	13	1028	63	9
1104	1104	1104	4	1	6	52	34	18	27	25	71.9167	82.8333	22.4167	69.9167	1.81667	38.0833	102	-3	5	-11	-18.7991	-1.87726	-10.4568	46	-12	-17	6	1025	73	10
1105	1105	1105	4	1	7	68	49	19	40	28	45.3333	54.3333	20.25	52.9167	1.41667	53.9167	69	-4	2	-10	-17.8225	-5.26924	-11.6004	40	-12	-21	6	1031	68	11
1106	1106	1106	4	1	1	68	52	16	26	42	11	21.0833	6.16667	23.25	0.55	65.5833	32	-6	-1	-11	-24.5124	-14.1819	-19.3749	33	-18	-23	14	1036	57	7
1107	1107	1107	4	1	2	68	51	17	26	42	13.25	26.1667	7.58333	28.0833	0.625	62.25	38	-8	-1	-15	-31.3985	-17.0007	-24.2467	32	-19	-24	18	1032	61	6
1108	1108	1108	4	1	3	77	53	24	35	42	26.6364	45.1818	13.8182	48.5455	0.990909	62.9091	62	-3	3	-9	-25.355	-13.0004	-19.2123	24	-17	-25	18	1024	49	8
1109	1109	1109	4	1	4	63	42	21	31	32	68.6667	92.1667	25.8333	68.25	1.85	58.75	98	-3	5	-11	-18.8863	-2.16481	-10.6184	36	-13	-22	6	1021	73	5
1110	1110	1110	4	1	5	70	41	29	35	35	97.5833	124	30.5	80.75	2.475	38	132	-2	5	-10	-17.0754	-1.20601	-8.71699	45	-4	-18	5	1018	86	9
1111	1111	1111	4	1	6	53	32	21	28	25	124.333	137.167	44.1667	71.5833	2.54167	24.8333	162	-3	-1	-4	-12.7006	-9.47626	-11.6307	60	-5	-13	8	1023	80	30
1112	1112	1112	4	1	7	45	34	11	29	16	36.1667	37.5	9.25	27.75	0.816667	73.5833	53	-9	-4	-13	-25.7143	-16.3205	-21.5691	52	-6	-23	13	1027	93	10
1113	1113	1113	4	1	1	67	50	17	28	39	9.33333	42.9167	4.54545	16.6667	0.533333	68.2727	45	-9	-5	-12	-30.4587	-23.283	-27.3937	30	-18	-28	21	1028	49	7
1114	1114	1114	4	1	2	69	46	23	37	32	61	84.6667	21.9167	59.9167	1.625	48.9091	84	-9	-1	-16	-23.9683	-8.45084	-16.7916	40	-17	-24	6	1031	67	9
1115	1115	1115	4	1	3	52	31	21	24	28	115.333	135.75	53.75	77.0833	3.38333	18.25	153	-8	-3	-12	-19.0496	-9.59527	-14.8817	56	-10	-19	5	1035	80	25
1116	1116	1116	4	1	4	64	41	23	26	38	131.273	128.636	28.2727	68.3636	2.74545	20.4545	173	-7	-3	-9	-16.373	-9.89138	-14.2337	81	-6	-11	6	1034	93	52
1117	1117	1117	4	1	5	54	39	15	17	37	12.1667	32	4.83333	15.25	0.525	68.8333	33	-10	-6	-14	-32.5018	-24.3264	-28.4263	29	-9	-32	21	1043	93	5
1118	1118	1118	4	1	6	49	36	13	25	24	8.75	41.0833	4.25	11.5	0.55	65.75	47	-16	-13	-17	-39.0775	-35.0294	-38.0668	23	-27	-34	26	1044	39	6
1119	1119	1119	4	1	7	43	29	14	17	26	12.8333	57	6.33333	22.25	0.575	65.8333	47	-9	-4	-15	-41.2363	-30.0102	-35.1345	26	-20	-30	32	1040	34	6
1120	1120	1120	4	1	1	85	55	30	35	50	27	46.7273	16.6667	42.9167	0.791667	59.5833	54	-6	2	-12	-28.407	-14.0415	-22.2908	24	-19	-24	18	1030	45	5
1121	1121	1121	4	1	2	69	42	27	27	42	34.5833	59.0833	17.6667	37	0.816667	66.3333	56	-2	2	-6	-22.3166	-14.0881	-18.2172	22	-17	-23	18	1028	36	6
1122	1122	1122	4	1	3	80	55	25	31	49	95.1667	104.833	37.6667	76.6364	2.1	41.3333	129	-6	3	-13	-20.2033	-3.5006	-12.9847	40	-14	-19	5	1028	73	8
1123	1123	1123	4	1	4	59	37	22	23	36	117.917	122.917	42.3333	77.1818	2.25833	55.5833	159	-2	5	-10	-17.832	-2.07855	-9.52139	39	-12	-18	6	1030	62	9
1124	1124	1124	4	1	5	76	44	32	21	55	63.25	81.75	35.1667	55.0833	1.78333	38.4167	84	-6	-2	-9	-16.7303	-9.39959	-13.6074	46	-13	-19	6	1035	73	14
1125	1125	1125	4	1	6	57	40	17	29	28	48.0833	53.5833	20.5	46.0833	1.225	55.75	69	-7	-3	-11	-20.2514	-11.9538	-16.1228	40	-13	-23	8	1036	73	9
1126	1126	1126	4	1	7	58	49	9	33	25	18.75	27	9.41667	27.9167	0.575	72.9167	38	-7	1	-15	-27.9174	-11.4719	-19.754	29	-16	-24	13	1037	52	6
1127	1127	1127	4	2	1	81	57	24	32	49	12.9167	20.5455	8.91667	29.5833	0.583333	75.6667	40	-4	4	-13	-25.8626	-8.24202	-16.6203	32	-16	-21	13	1036	62	7
1128	1128	1128	4	2	2	64	46	18	20	44	27.5833	29.4167	14.9167	45.5	0.883333	65.8333	62	-2	6	-9	-20.4039	-4.80616	-13.1954	29	-16	-21	11	1031	49	7
1129	1129	1129	4	2	3	60	41	19	27	33	34.25	37.75	18.4167	54.9091	1.13333	65.5	69	-1	8	-10	-20.7075	-1.9041	-11.4194	31	-15	-20	10	1028	57	6
1130	1130	1130	4	2	4	42	25	17	11	31	12.5833	19.0833	7.83333	23.4545	0.466667	80.5	36	0	5	-5	-17.7525	-7.38112	-12.5963	25	-16	-21	13	1031	39	5
1131	1131	1131	4	2	5	61	39	22	22	39	9.66667	30.8333	5.75	15.1667	0.358333	79.9167	38	0	4	-3	-23.3961	-16.1297	-20.2963	25	-15	-21	24	1031	40	7
1132	1132	1132	4	2	6	51	37	14	25	26	30.5833	39.75	13.1667	33.0833	0.775	82.8333	45	-1	7	-9	-20.3733	-3.64341	-12.1007	32	-13	-19	11	1029	62	7
1133	1133	1133	4	2	7	49	33	16	22	27	50	80.4167	21.8333	35.1667	0.883333	84.6667	69	0	8	-8	-18.6357	-1.8334	-10.3352	33	-12	-18	10	1020	68	6
1134	1134	1134	4	2	1	56	36	20	27	29	179.583	248.5	52.4167	34.5833	0.983333	86	238	2	12	-8	-19.3578	1.73221	-8.97866	31	-11	-17	11	1015	63	5
1135	1135	1135	4	2	2	67	50	17	29	38	42.5833	48	19.4167	38.8333	1.13333	108.909	60	2	11	-6	-13.7491	4.31358	-5.38558	35	-9	-14	6	1021	63	7
1136	1136	1136	4	2	3	73	46	27	30	43	96.25	96	48.5	62.5833	2.475	62.0833	128	1	9	-6	-12.9461	3.12663	-5.5687	43	-6	-13	5	1018	68	13
1137	1137	1137	4	2	4	71	42	29	29	42	155.833	151.417	41.5833	67.9167	3.075	37.9167	202	3	7	-1	-7.32008	1.58016	-2.92594	63	3	-8	5	1017	85	42
1138	1138	1138	4	2	5	47	33	14	17	30	144.083	120.75	18.0833	53.3333	2.14167	63.8333	192	3	10	-3	-9.97216	4.87475	-3.30114	76	6	-5	6	1016	100	38
1139	1139	1139	4	2	6	71	51	20	33	38	9.08333	7.08333	4.91667	11.6364	0.354545	73.25	34	-1	4	-5	-30.005	-20.3594	-25.7636	50	3	-22	31	1026	93	10
1140	1140	1140	4	2	7	83	55	28	44	39	7.25	13.5833	3.91667	11.0909	0.358333	75.1667	36	-3	0	-7	-33.054	-25.8158	-28.9315	29	-16	-23	32	1032	36	9
1141	1141	1141	4	2	1	79	54	25	42	37	7.33333	46.5833	4.08333	13.0833	0.308333	76.9167	46	-2	4	-8	-24.9688	-12.4956	-18.778	30	-15	-19	19	1026	53	8
1142	1142	1142	4	2	2	85	59	26	35	50	7.58333	36.25	4.18182	16.3333	0.318182	83.7273	38	3	9	-3	-19.8638	-7.27863	-13.6254	27	-11	-17	19	1023	38	9
1143	1143	1143	4	2	3	67	40	27	27	40	43.6667	47.3333	15.5	45.0833	1.025	89.3636	64	2	10	-6	-15.0718	2.05875	-6.64597	41	-7	-15	8	1022	80	10
1144	1144	1144	4	2	4	77	49	28	31	46	13.9167	29.8333	6.08333	21	0.391667	89.4167	42	4	9	0	-18.2769	-8.9056	-14.137	21	-10	-19	21	1021	48	5
1145	1145	1145	4	2	5	60	36	24	20	40	14.3333	29.5	5.58333	23.3636	0.5	84.8333	40	2	7	-3	-15.6476	-5.17549	-10.4485	28	-9	-22	13	1029	55	5
1146	1146	1146	4	2	6	44	30	14	20	24	15.8333	21.4167	6.33333	19.7273	0.45	83.5833	40	-1	4	-5	-19.8525	-10.5297	-15.7318	25	-12	-24	16	1030	59	5
1147	1147	1147	4	2	7	46	25	21	20	26	79.3333	100.167	25.0833	53.3636	1.41667	72.1667	108	-2	6	-9	-18.1405	-2.21301	-10.817	45	-6	-16	8	1026	73	15
1148	1148	1148	4	2	1	82	64	18	37	45	66.75	82.6667	15.5	37.0909	1.09091	86.4167	92	1	9	-6	-17.1332	-1.03554	-9.74704	44	-5	-19	11	1028	86	5
1149	1149	1149	4	2	2	68	45	23	25	43	11.4167	16.9167	5.25	16.25	0.372727	84.5833	41	-2	3	-6	-22.278	-12.9754	-18.165	25	-12	-23	18	1038	54	5
1150	1150	1150	4	2	3	67	45	22	24	43	25.6667	43.0833	9.09091	33	0.754545	82.0909	49	-2	7	-11	-21.7298	-2.97643	-12.4606	31	-13	-21	10	1035	73	5
1151	1151	1151	4	2	4	69	47	22	28	41	24.3333	42.5	9.91667	33.9167	0.627273	72.1667	45	-1	7	-8	-18.6798	-3.04247	-11.4569	29	-13	-19	10	1032	63	7
1152	1152	1152	4	2	5	66	40	26	26	40	35.0909	55.9167	13.3333	38.0833	0.741667	80.5833	55	1	8	-6	-18.7651	-4.18086	-11.5369	26	-6	-20	13	1026	54	8
1153	1153	1153	4	2	6	59	43	16	20	39	21.6667	30.0833	8.91667	34.6667	0.591667	79.0833	45	1	9	-6	-18.5976	-2.62468	-11.2553	39	-3	-12	13	1025	86	12
1154	1154	1154	4	2	7	50	35	15	24	26	29.6667	44.4167	7.25	31.4167	0.741667	83.75	48	0	7	-7	-20.287	-5.38021	-12.9337	43	-3	-22	14	1030	86	5
1155	1155	1155	4	2	1	62	39	23	33	29	34.25	42.9167	12.0833	40.75	0.754545	72.3333	53	-1	4	-6	-16.6264	-6.22246	-11.4569	29	-11	-20	10	1033	47	10
1156	1156	1156	4	3	2	60	40	20	26	34	119.25	124.667	29.5833	79.25	1.91667	66	158	2	11	-7	-14.6751	4.70278	-5.17616	44	-6	-12	6	1024	80	12
1157	1157	1157	4	3	3	63	40	23	29	34	159.417	161.167	30.75	98.1818	2.475	95.0833	212	8	20	-5	-12.5884	15.1865	1.35547	44	-4	-8	6	1016	86	8
1158	1158	1158	4	3	4	65	47	18	26	39	280.75	269.583	44.75	109.333	3.46667	73.0833	333	8	15	1	-5.24383	10.7571	2.55039	58	2	-5	5	1013	81	32
1159	1159	1159	4	3	5	82	52	30	29	53	316.75	307.333	45.6667	102.833	4.21818	58.8333	365	6	12	0	-6.0696	7.78022	0.688355	71	2	-4	5	1018	93	20
1160	1160	1160	4	3	6	47	35	12	26	21	57.3333	291.333	3.66667	21	0.4	83.0833	170	7	12	0	-16.8769	-4.32979	-9.60661	21	0	-17	19	1020	60	5
1161	1161	1161	4	3	7	54	39	15	30	24	72.5833	181.583	26.4167	64.9167	1.5	44.25	116	4	11	-2	-9.48659	4.57305	-3.10072	41	-5	-11	6	1017	69	13
1162	1162	1162	4	3	1	77	51	26	33	44	31.6364	81.9167	9.36364	27.3	0.781818	87.9091	70	4	11	-2	-14.6128	-0.889139	-8.34927	28	-5	-24	13	1022	75	4
1163	1163	1163	4	3	2	64	45	19	26	38	10.0833	23.9167	3.16667	14.4167	0.327273	82.0833	39	2	7	-2	-16.9042	-7.63869	-12.8044	17	-16	-27	16	1031	32	4
1164	1164	1164	4	3	3	69	52	17	27	42	9.91667	22.25	3.83333	15.1667	0.345455	78.75	37	1	6	-4	-20.3152	-10.0144	-15.1885	19	-16	-26	18	1033	40	4
1165	1165	1165	4	3	4	66	41	25	32	34	10.75	48.1667	4.09091	15.9167	0.383333	81.8333	49	1	7	-4	-21.0152	-9.67265	-15.8885	19	-14	-23	19	1031	35	5
1166	1166	1166	4	3	5	60	37	23	22	38	23.75	49.9167	8	33.8333	0.6	83.2727	51	1	9	-7	-17.7018	-1.05428	-9.45855	25	-10	-21	10	1024	58	5
1167	1167	1167	4	3	6	51	37	14	24	27	108.417	136.75	38.3333	80.3333	1.80833	56.6667	144	2	9	-4	-11.5404	2.46446	-5.17616	44	-4	-14	6	1018	69	14
1168	1168	1168	4	3	7	36	32	4	16	20	27.0833	45.5833	8.5	30.1667	0.591667	97.8333	48	4	13	-3	-15.6799	1.18262	-8.4029	26	-7	-18	13	1024	69	4
1169	1169	1169	4	3	1	56	34	22	20	36	75.8333	114.333	20.4167	62.1667	1.25833	100.417	103	6	16	-4	-11.6303	10.0751	-1.02877	38	-3	-14	6	1022	86	4
1170	1170	1170	4	3	2	60	33	27	23	37	143.833	196.083	44.5833	80.75	1.64167	65.1667	190	8	13	3	-5.62558	5.32393	-0.221289	39	-1	-10	8	1017	70	15
1171	1171	1171	4	3	3	70	44	26	35	35	247	263.583	36.9167	88.0833	2.18333	164.083	300	7	17	-3	-9.51449	13.3917	1.51412	61	3	-6	5	1016	93	20
1172	1172	1172	4	3	4	56	36	20	24	32	290.417	266	30.25	101.167	2.29167	145.083	338	9	18	1	-5.92217	13.809	3.03189	59	4	-1	6	1012	87	25
1173	1173	1173	4	3	5	61	37	24	28	33	174.75	153.167	12.5833	62	1.40833	128.083	227	12	22	3	-5.57561	15.9674	4.29421	41	4	-9	8	1012	87	5
1174	1174	1174	4	3	6	51	29	22	18	33	63.3333	109.833	16.5	43.1667	1.025	86	88	11	15	7	-2.81134	6.02167	1.55682	36	-1	-6	10	1022	53	14
1175	1175	1175	4	3	7	43	27	16	20	23	65.4167	102.5	9.83333	60.6667	1	101.583	89	10	19	1	-6.35533	13.621	3.37783	39	0	-8	6	1026	87	8
1176	1176	1176	4	3	1	62	47	15	34	28	121.75	174.833	20.1667	77.0833	1.225	138.167	163	10	20	1	-6.29036	15.0325	3.4992	42	3	-4	6	1022	81	13
1177	1177	1177	4	3	2	50	37	13	30	20	104.25	197	24.5	73.1667	1.38333	71.9167	138	12	16	8	1.24941	10.2547	5.69421	41	2	-2	6	1022	62	20
1178	1178	1178	4	3	3	73	57	16	33	40	14.3333	29.75	4.16667	23.1667	0.4	91.75	43	9	15	3	-8.10036	4.64778	-1.79211	24	1	-18	11	1031	70	4
1179	1179	1179	4	3	4	52	37	15	24	28	12.0833	21.4167	3.41667	28.5833	0.372727	95.1818	44	7	15	-2	-11.2172	6.63546	-1.8736	22	-7	-17	8	1032	55	4
1180	1180	1180	4	3	5	66	42	24	32	34	16.4167	31.25	4.25	34.8333	0.45	100.333	48	7	15	-2	-12.5476	5.46009	-3.14152	26	-5	-13	10	1028	69	6
1181	1181	1181	4	3	6	52	31	21	27	25	11.1667	27.1667	4.75	25.25	0.383333	97.75	45	11	20	2	-9.21135	9.91626	0.208146	21	-8	-13	11	1024	48	4
1182	1182	1182	4	3	7	58	40	18	36	22	16.3333	43.0833	5.66667	36.0909	0.418182	114.455	47	13	22	5	-8.39743	9.41814	-0.109359	14	-8	-17	14	1018	32	4
1183	1183	1183	4	3	1	74	52	22	36	38	67.3333	192.833	15.4167	63.75	0.783333	102.818	123	13	22	4	-4.9029	14.6623	4.68262	26	-2	-8	8	1011	57	6
1184	1184	1184	4	3	2	61	40	21	27	34	18.1667	66.25	5.25	32.8182	0.408333	105	62	14	24	5	-8.10987	12.5564	1.46354	24	-2	-9	14	1015	53	7
1185	1185	1185	4	3	3	69	51	18	27	42	29.5833	74.3333	10	40.1667	0.581818	111.5	63	16	22	8	-2.92227	12.2142	5.61716	22	1	-11	11	1016	53	6
1186	1186	1186	4	3	4	51	36	15	18	33	147.75	239.833	36.1	74.7273	1.44	166.091	199	14	23	6	-2.08973	17.93	6.97973	49	7	0	8	1007	81	21
1187	1187	1187	4	4	5	62	42	20	22	40	36.8333	131.333	5.36364	25.6667	0.4	92.9167	93	17	22	12	-1.53679	9.93237	4.09672	36	10	-6	16	1008	77	9
1188	1188	1188	4	4	6	31	23	8	17	14	8.08333	26.8333	3	15.25	0.25	92.0833	43	14	19	11	-1.89185	6.71901	1.3056	21	1	-18	14	1020	44	4
1189	1189	1189	4	4	7	54	34	20	22	32	19.6667	50.0833	3.72727	24.6667	0.35	105.583	52	14	20	8	-2.39902	10.3084	3.89501	17	-2	-18	10	1021	43	4
1190	1190	1190	4	4	1	48	35	13	22	26	73.4167	108.75	11.5833	46.25	0.627273	141.167	103	13	22	5	-4.82104	14.5674	4.02259	41	6	-2	10	1012	76	15
1191	1191	1191	4	4	2	85	59	26	34	51	111.25	147.5	18.1667	50.8333	0.983333	172.25	148	13	22	6	-4.22055	14.4765	3.66791	48	7	-6	11	1012	93	15
1192	1192	1192	4	4	3	56	36	20	19	37	144.75	170.5	29.8333	71	2.01667	114.917	192	13	20	7	0.483937	15.7252	7.31591	51	12	-6	6	1009	82	21
1193	1193	1193	4	4	4	66	46	20	32	34	77	123.5	4.75	40.5	0.916667	97.75	108	17	24	9	-2.81383	14.2382	6.06913	34	9	-19	13	1011	93	4
1194	1194	1194	4	4	5	77	58	19	33	44	23.9167	89.3333	5.25	30.6667	0.358333	105.417	71	17	24	9	-7.10823	8.67637	1.22937	13	0	-23	18	1013	36	4
1195	1195	1195	4	4	6	44	29	15	12	32	74.5	244	11.4545	53.0909	0.75	116.273	148	16	26	5	-3.53606	20.4917	8.61522	37	5	-11	8	1010	81	9
1196	1196	1196	4	4	7	55	38	17	24	31	54.0833	192.083	14.0909	41.5455	0.836364	121.818	121	12	20	4	-4.79565	12.7089	3.78601	30	0	-12	8	1017	65	6
1197	1197	1197	4	4	1	61	40	21	26	35	41.1667	101.75	9.36364	40.5833	0.583333	98.9167	77	9	15	4	-6.7884	5.20935	-1.41383	34	2	-9	11	1018	52	12
1198	1198	1198	4	4	2	69	51	18	28	41	78.4167	80.5	5.91667	58.5	0.775	96.3333	105	12	18	5	-1.21589	14.4885	6.98782	69	8	0	6	1008	87	32
1199	1199	1199	4	4	3	63	40	23	26	37	119.75	139.5	6.66667	61.6667	0.916667	132.25	158	17	27	8	-1.93242	21.1643	8.48989	50	10	-11	11	1004	100	4
1200	1200	1200	4	4	4	77	49	28	26	51	31.25	93.25	4	26.1818	0.35	120.545	76	18	23	12	-2.13739	9.92633	4.36282	23	1	-10	16	1014	47	6
1201	1201	1201	4	4	5	71	55	16	38	33	58.1818	100.909	16.3636	58.7273	1.03636	124.636	80	13	22	6	-2.30548	16.0544	5.47192	42	9	-2	8	1012	81	19
1202	1202	1202	4	4	6	53	30	23	22	31	29.25	72.25	3.08333	18.75	0.309091	83		16	20	12	-3.22099	6.16342	1.39419	45	11	-7	19	1009	94	10
1203	1203	1203	4	4	7	65	43	22	20	45	15.6667	33.9167	3	14.6667	0.275	97.25	46	16	20	12	-4.37599	4.2393	-0.102581	20	0	-13	19	1011	41	4
1204	1204	1204	4	4	1	89	56	33	39	50	18.25	33.75	3.08333	23.1818	0.290909	109.25	50	14	21	8	-6.24551	8.01003	0.221482	27	0	-12	16	1013	54	4
1205	1205	1205	4	4	2	78	62	16	41	37	71.5	98.5833	19.7273	64.7273	1.36364	56.2727	98	11	15	8	-1.12637	6.97634	2.29199	53	6	-5	10	1016	71	20
1206	1206	1206	4	4	3	74	43	31	29	45	68	78	8.25	40.3636	0.725	135.833	92	17	27	8	-2.28594	19.9914	7.85192	40	6	-4	11	1012	76	6
1207	1207	1207	4	4	4	95	68	27	38	57	97.4167	156.7	7.33333	56.5	0.781818	146	127	19	32	6	-4.46712	26.5542	10.1934	40	10	-15	11	1003	93	4
1208	1208	1208	4	4	5	83	48	35	32	51	33.1667	99.75	3.16667	21.1667	0.241667	109.833	74	16	26	7	-4.13869	16.18	5.31781	17	1	-16	11	1009	54	4
1209	1209	1209	4	4	6	66	50	16	27	39	22.4167	55.1667	4.27273	28.5833	0.325	110.833	54	14	22	8	-3.13438	11.6922	3.14236	16	-3	-14	11	1014	37	4
1210	1210	1210	4	4	7	71	47	24	25	46	87.1667	149.25	21.3333	53	0.883333	188.167	113	15	25	5	-4.82104	18.2732	6.30246	41	13	-4	10	1011	71	14
1211	1211	1211	4	4	1	115	73	42	52	63	91.6667	139.75	13.8333	34.7273	0.741667	191.167	119	22	29	16	5.0738	21.524	12.3765	48	12	5	14	1012	72	14
1212	1212	1212	4	4	2	97	67	30	35	62	74.8333	123.364	24.5455	44.4545	1.31818	159.273	95	18	23	13	3.97326	15.698	9.71795	40	7	2	10	1016	67	21
1213	1213	1213	4	4	3	107	65	42	32	75	89.5833	95.1667	9.41667	60.6667	1.08333	121.917	120	14	19	10	4.3488	15.357	9.11679	63	11	4	6	1014	88	36
1214	1214	1214	4	4	4	112	80	32	41	71	81.1667	91.5833	7.5	48.3333	0.941667	218.333	122	17	26	9	-0.695081	20.1611	8.68129	53	11	3	11	1014	94	20
1215	1215	1215	4	4	5	135	89	46	43	92	127.667	137.167	16.25	63.5833	1.36667	226.417	168	19	26	12	4.89482	22.3717	13.306	54	15	3	8	1008	88	31
1216	1216	1216	4	4	6	95	75	20	39	56	158.917	153.167	9.66667	57.4167	1.29091	277.917	209	21	31	11	2.63795	29.0123	14.993	61	16	11	10	1002	100	21
1217	1217	1217	4	5	7	76	50	26	32	44	187.75	166.818	23.5833	42	2.01818	284.364	234	23	31	15	10.2256	31.8123	20.4394	61	18	12	6	1000	94	25
1218	1218	1218	4	5	1	89	60	29	47	42	48.4167	96.4545	3	17.6667	0.325	103.364	82	17	24	11	-3.35934	13.3764	4.03826	68	17	4	19	1008	94	25
1219	1219	1219	4	5	2	152	97	55	59	93	24.5833	58.4545	3	26.5833	0.341667	109.091	60	17	28	7	-7.04436	17.1517	4.03293	35	8	-11	16	1001	100	4
1220	1220	1220	4	5	3	137	100	37	69	68	31.6364	51.9167	4.41667	46.6667	0.516667	158.727	68	18	28	8	0.93125	23.7787	11.9744	32	5	-6	6	1005	81	5
1221	1221	1221	4	5	4	116	96	20	61	55	63	139.417	13.8333	42.3333	0.875	146.25	102	20	25	15	7.42167	19.1521	13.1707	36	11	-13	8	1005	77	4
1222	1222	1222	4	5	5	151	104	47	70	81	53.9167	162.917	3	13.5455	0.216667	97.5	116	20	26	15	-8.28917	3.69056	-2.91463	18	0	-9	29	1011	30	5
1223	1223	1223	4	5	6	85	50	35	36	49	22.8333	43.0833	3.83333	27	0.275	144.25	74	19	27	11	0.121656	17.5284	8.67434	19	1	-9	11	1017	41	4
1224	1224	1224	4	5	7	90	72	18	47	43	63	104.417	14.8333	43.1667	0.708333	173.167	97	18	27	9	-1.1112	20.226	9.15384	42	10	1	11	1012	76	19
1225	1225	1225	4	5	1	125	68	57	53	72	35.0833	56.9167	4.5	37.0833	0.541667	97.25	64	19	25	13	6.40922	21.7577	13.8124	61	13	8	8	1012	82	33
1226	1226	1226	4	5	2	120	94	26	67	53	41.8333	62.75	4.16667	34.25	0.533333	175.75	100	19	28	10	1.06332	23.3411	11.689	51	11	4	10	1009	94	14
1227	1227	1227	4	5	3	102	71	31	40	62	149.417	153	12.3333	35.75	1.1	191	200	22	27	18	10.309	22.2198	15.4336	59	18	12	11	1001	78	40
1228	1228	1228	4	5	4	115	80	35	58	57	30.1667	25.6667	3.36364	26.0833	0.427273	100.667	62	16	22	10	-4.41531	10.0986	2.63303	54	18	-5	18	1010	94	9
1229	1229	1229	4	5	5	105	69	36	42	63	32.1667	56	6	38.9091	0.55	148.167	73	16	25	6	-2.12055	20.4027	9.2738	48	8	0	8	1020	100	13
1230	1230	1230	4	5	6	65	41	24	31	34	40.75	34.0833	3.25	35	0.563636	103.667	58	16	19	12	4.92703	14.1484	10.089	85	12	5	10	1017	94	42
1231	1231	1231	4	5	7	71	56	15	44	27	31.25	23.4167	3.08333	33.4167	0.466667	94.25	49	18	25	11	2.2055	19.3154	10.4654	51	13	-8	10	1013	100	5
1232	1232	1232	4	5	1	103	70	33	55	48	22.25	49.5833	3.83333	39.5	0.45	136.917	75	19	32	7	-2.7453	26.9414	10.7487	38	7	-2	10	1008	93	6
1233	1233	1233	4	5	2	91	52	39	35	56	56.9167	100.25	10.4167	49.4167	0.575	258.667	162	21	32	11	3.34603	29.4359	15.0834	45	12	5	8	1009	94	12
1234	1234	1234	4	5	3	113	86	27	52	61	60.4167	97.3333	8.75	34.3333	0.545455	208.75	134	23	30	16	7.23368	25.1378	15.83	49	14	11	11	1012	88	22
1235	1235	1235	4	5	4	128	88	40	50	78	84.8333	104.5	14.4167	36.9167	0.766667	258	184	23	30	16	7.63432	25.1401	16.0678	44	14	7	10	1014	77	16
1236	1236	1236	4	5	5	106	79	27	44	62	87.8333	99.4167	19.3333	47	1.01818	272.083	171	22	29	15	8.0394	25.5923	16.4895	47	13	6	8	1016	77	15
1237	1237	1237	4	5	6	66	49	17	37	29	67.0833	77.5833	17.3636	44.0909	0.825	263.273	150	21	29	13	7.01992	26.7288	16.4834	45	13	2	6	1019	88	11
1238	1238	1238	4	5	7	68	55	13	42	26	47.75	81.25	7.81818	48.1818	0.67	234.833	142	22	30	15	9.0463	27.3819	17.2804	40	11	4	6	1017	77	12
1239	1239	1239	4	5	1	91	67	24	59	32	59.8333	76	13.5833	45.25	0.927273	173	95	20	25	15	7.0325	19.6281	13.1561	54	15	8	10	1010	83	25
1240	1240	1240	4	5	2	82	64	18	36	46	18.25	31	3.33333	27	0.358333	140.667	75	19	29	10	-1.31988	21.697	9.08269	44	11	2	13	1003	94	12
1241	1241	1241	4	5	3	57	31	26	23	34	12.4167	24.0833	3.08333	23.9167	0.325	133.667	66	21	28	15	3.55861	19.4221	10.6378	42	13	3	14	1006	82	13
1242	1242	1242	4	5	4	68	38	30	33	35	21.75	54.0833	3.16667	28.9167	0.325	126.583	63	22	31	14	1.77942	21.6323	10.8103	30	11	0	14	1009	82	8
1243	1243	1243	4	5	5	62	42	20	28	34	47.5833	102.167	12.3333	47.3333	0.641667	200.167	122	22	30	14	5.05325	24.4424	14.3934	39	12	3	10	1009	77	18
1244	1244	1244	4	5	6	60	42	18	23	37	48.9167	85.8333	10.0833	36.9167	0.681818	218.75	138	22	31	13	5.52126	27.753	16.1414	43	13	7	8	1006	82	17
1245	1245	1245	4	5	7	42	26	16	22	20	31.5833	61.4167	5	28	0.441667	180.417	95	23	31	16	6.97574	24.8755	15.0508	33	14	-4	10	1006	88	5
1246	1246	1246	4	5	1	79	54	25	36	43	81.4167	145.583	15.3333	49	1.06667	331.083	204	24	34	16	9.09419	32.2701	18.8182	45	19	9	8	1003	68	24
1247	1247	1247	4	5	2	58	43	15	30	28	49.4167	110	10.7273	34.9167	0.841667	136.917	138	24	26	21	13.1104	19.2023	16.7309	38	18	2	10	1009	69	13
1248	1248	1248	4	6	3	54	32	22	28	26	32.7273	71.3333	5.54545	39.75	0.641667	194.917	108	24	30	18	12.1103	26.5446	19.1382	34	11	3	6	1012	56	12
1249	1249	1249	4	6	4	61	48	13	34	27	46.8	87.0833	8.58333	49.0833	0.75	243.167	156	23	33	13	5.07727	29.0235	16.5433	34	11	4	8	1009	72	10
1250	1250	1250	4	6	5	54	34	20	22	32	79.9091	118.833	20.4167	58.5	1.175	250.833	160	23	29	17	11.5433	26.4653	18.7753	43	14	8	6	1006	59	20
1251	1251	1251	4	6	6	44	35	9	21	23	88.5833	120.417	15	37.0833	0.85	260.833	179	26	31	20	13.8634	28.0484	21.3764	45	14	10	8	1006	68	18
1252	1252	1252	4	6	7	41	29	12	21	20	73	98.5	12.6667	37.25	0.833333	255.25	161	23	31	17	10.9089	29.5259	18.4847	55	16	12	8	1010	83	24
1253	1253	1253	4	6	1	54	40	14	24	30	86.5833	93.25	7	32.5833	0.866667	278.25	189	24	30	18	14.1487	30.731	22.0837	64	19	14	6	1009	100	28
1254	1254	1254	4	6	2	72	56	16	40	32	59.4167	67.9167	3	25.4545	0.825	162.917	127	22	27	18	13.4961	26.1964	18.9258	75	19	15	8	1011	100	44
1255	1255	1255	4	6	3	45	29	16	23	22	126.583	103.818	3.18182	36.5	1.17273	262.182	170	24	31	18	13.1564	31.742	21.2728	70	20	16	8	1008	100	40
1256	1256	1256	4	6	4	36	22	14	21	15	107	102.667	6.83333	32.9167	1.00833	241.273	153	27	34	19	11.423	32.2688	21.9853	57	20	10	11	1005	94	16
1257	1257	1257	4	6	5	42	29	13	21	21	50.25	26.75	3.08333	18.9167	0.6	244.667	123	25	31	19	12.074	29.0511	20.1788	66	22	8	11	1003	100	21
1258	1258	1258	4	6	6	52	35	17	27	25	10.5833	20.4167	3.08333	22.8333	0.345455	124.5	64	25	31	19	7.87635	22.6665	15.0563	37	16	7	14	1007	65	17
1259	1259	1259	4	6	7	56	40	16	24	32	68.75	70.0833	7.25	31.75	0.983333	232.917	146	24	31	18	11.009	28.7168	18.7928	59	19	12	10	1006	94	22
1260	1260	1260	4	6	1	45	33	12	21	24	45.75	27.0833	3.09091	28.5455	0.627273	135.364	96	22	24	19	14.2931	21.5419	18.5699	87	19	14	10	1003	100	55
1261	1261	1261	4	6	2	48	29	19	22	26	34	18.3333	3	24.5	0.6	108.417	50	19	21	18	12.5038	16.6301	13.859	81	18	14	10	1000	94	56
1262	1262	1262	4	6	3	45	34	11	15	30	18.5833	23.5833	3	28.75	0.483333	172.083	92	23	31	15	8.60097	29.8214	18.6696	57	16	11	8	1002	94	23
1263	1263	1263	4	6	4	49	35	14	25	24	25.4167	44.0833	3	44.5	0.554545	197.167	90	26	35	17	10.5261	34.4579	21.8187	49	17	9	8	998	94	13
1264	1264	1264	4	6	5	60	34	26	27	33	23.8333	49.25	3.08333	41.4545	0.509091	122.25	59	26	32	20	14.4791	30.6868	22.2611	53	17	11	8	998	83	18
1265	1265	1265	4	6	6	48	34	14	28	20	41.7273	68.8333	4.5	42.25	0.666667	226.333	145	26	33	18	12.1372	32.4968	22.4823	55	18	14	8	1004	88	27
1266	1266	1266	4	6	7	40	30	10	26	14	62.0833	83.4167	4.91667	37.8333	0.758333	262.583	149	27	36	19	12.9444	35.97	23.147	49	19	11	8	1004	88	18
1267	1267	1267	4	6	1	71	54	17	36	35	84.8182	87.7273	5.27273	28.7	0.96	265.75	166	28	33	23	17.8243	32.42	24.8331	63	22	18	10	1002	89	32
1268	1268	1268	4	6	2	58	37	21	27	31	84.8182	78.6364	3.1	30	0.845455	275	175	28	35	22	18.3167	37.9701	26.8548	68	23	14	8	1001	94	25
1269	1269	1269	4	6	3	61	41	20	27	34	56.1667	64.8333	3	31.3333	0.708333	260.583	150	27	33	21	16.7204	34.1508	25.0235	65	25	17	8	1002	89	35
1270	1270	1270	4	6	4	64	44	20	36	28	76.4167	78	5	35.4167	1.03333	196.417	117	26	31	20	17.0336	32.8465	25.3199	68	23	14	6	1003	94	39
1271	1271	1271	4	6	5	53	38	15	27	26	12.9167	21.7273	3.08333	26.9167	0.363636	100.833	70	26	34	17	10.2071	32.0952	21.2658	44	18	2	8	1005	100	8
1272	1272	1272	4	6	6	43	27	16	19	24	17.9091	34.3333	3.16667	29.25	0.375	132.833	59	27	37	17	5.87773	30.2943	17.5358	31	15	5	13	1006	68	7
1273	1273	1273	4	6	7	43	31	12	22	21	40.5	74.75	5.33333	40.0833	0.491667	264.833	140	28	37	20	13.4016	35.4444	23.2491	39	18	6	8	1005	83	9
1274	1274	1274	4	6	1	62	44	18	33	29	59.5	80.75	6.5	38.3333	0.691667	200.833	98	26	30	20	13.0791	26.396	20.8611	53	19	11	10	1003	88	26
1275	1275	1275	4	6	2	48	32	16	26	22	69.75	49	3	31.5833	0.7	99.3636	98	21	22	19	15.6931	19.9699	18.5212	87	20	17	8	1006	94	72
1276	1276	1276	4	6	3	56	42	14	22	34	110.25	68.3333	3	32.8333	0.866667	206.917	145	24	29	20	18.5033	31.7765	24.1582	78	21	18	5	1004	96	55
1277	1277	1277	4	6	4	55	43	12	24	31	58.4167	37.8333	3.08333	31.3333	0.683333	214.583	130	27	33	20	15.3258	33.9854	24.9063	64	23	12	8	1003	88	28
1278	1278	1278	4	7	5	59	37	22	27	32	13.1667	23.25	3	22.6667	0.375	158.909	82	27	33	20	12.3095	29.1121	21.0433	43	19	11	10	1003	69	24
1279	1279	1279	4	7	6	36	25	11	17	19	44.75	63.3333	3.08333	36.4167	0.641667	208.727	119	27	34	20	14.787	34.3688	24.0853	57	20	13	8	1004	94	26
1280	1280	1280	4	7	7	38	24	14	19	19	81.4167	105.667	7.83333	42.25	0.958333	241	137	27	32	22	17.5336	31.6249	24.3198	59	22	17	8	1006	83	35
1281	1281	1281	4	7	1	69	46	23	30	39	128.917	117.25	4.91667	31.25	1.20833	243	173	28	32	24	20.5855	32.2503	26.2331	63	22	16	8	1007	89	41
1282	1282	1282	4	7	2	55	40	15	30	25	94.75	95.5833	4.91667	28.3333	1	250.545	161	27	33	22	18.8466	34.393	25.6025	58	21	14	6	1010	88	35
1283	1283	1283	4	7	3	47	31	16	25	22	74.5833	96.1667	4.83333	33.8333	0.933333	245.273	155	28	34	22	16.9245	33.4943	24.8654	52	19	14	8	1011	83	24
1284	1284	1284	4	7	4	45	33	12	24	21	109.5	122.636	7.66667	31.8333	1.21667	259.818	177	28	34	23	18.8545	34.7186	25.7358	59	21	17	8	1011	83	32
1285	1285	1285	4	7	5	61	33	28	23	38	91.4167	96.25	5.5	33.25	1.16667	235.667	146	28	33	24	20.9782	34.4816	26.7304	67	23	19	8	1008	83	36
1286	1286	1286	4	7	6	45	33	12	19	26	82.5	87.6667	3.91667	32.0833	0.8	236.75	143	30	36	25	22.0703	38.8996	29.331	64	24	20	8	1004	89	34
1287	1287	1287	4	7	7	43	37	6	24	19	87.75	89.75	4.25	27.9167	0.8	231.583	137	31	37	25	20.045	37.9634	28.5691	58	24	19	10	1002	89	30
1288	1288	1288	4	7	1	75	57	18	34	41	85.3333	104.833	6.66667	28.25	0.716667	210.5	129	31	36	26	18.9823	33.6418	26.0259	55	23	19	13	999	78	33
1289	1289	1289	4	7	2	49	43	6	28	21	30.6667	36.5833	4.25	27.75	0.575	117.75	52	27	31	24	18.9764	29.3465	23.2754	68	23	19	11	1000	89	48
1290	1290	1290	4	7	3	53	31	22	20	33	19.5833	28.0833	3.25	30.5833	0.509091	192.167	112	29	37	22	16.8375	37.9196	26.1193	51	21	14	8	1004	94	18
1291	1291	1291	4	7	4	52	39	13	25	27	35.1667	55.4167	4.33333	39.8333	0.816667	161.917	80	27	33	22	17.0986	32.3315	23.7334	54	22	14	8	1006	94	24
1292	1292	1292	4	7	5	49	33	16	22	27	34.4167	21.25	3	28.3333	0.675	95.5	52	22	23	21	18.2756	21.1657	19.7089	84	21	17	8	1004	94	68
1293	1293	1293	4	7	6	40	25	15	20	20	36.5833	40.25	3.5	36.9167	0.733333	99.4167	54	23	27	21	16.8841	25.2581	19.5941	67	19	15	8	1003	88	39
1294	1294	1294	4	7	7	46	33	13	26	20	78	90.0909	3.45455	40.0833	1.04167	257.583	154	26	31	22	20.2427	33.2511	25.7987	66	21	17	5	1006	88	38
1295	1295	1295	4	7	1	70	45	25	29	41	104.75	102.5	4.63636	49.8182	1.18	170	139	27	30	23	21.9186	32.5452	27.831	77	24	19	6	1007	94	54
1296	1296	1296	4	7	2	59	35	24	26	33	97.75	69.8333	3.18182	41.6667	1.225	71.5	133	24	25	23	23.5431	26.5675	25.0419	87	24	20	5	1007	95	74
1297	1297	1297	4	7	3	49	38	11	21	28	32.1667	12.3333	3	17.3333	0.683333	64.5833	48	22	24	21	14.7305	19.2328	16.2049	92	22	19	14	1002	97	73
1298	1298	1298	4	7	4	57	38	19	31	26	25.4167	19.8333	3	25.8333	0.841667	67	40	24	27	22	20.4049	28.1903	23.4328	92	24	21	8	1000	100	79
1299	1299	1299	4	7	5	57	35	22	27	30	72.7273	53.75	3	31.5455	1.05833	187.75	100	27	31	24	24.551	35.6149	29.1174	82	25	23	5	1001	100	62
1300	1300	1300	4	7	6	48	31	17	25	23	120.833	104	3	31.9091	1.17273	221.818	158	28	33	23	22.4733	38.528	30.1198	83	28	21	6	1001	94	56
1301	1301	1301	4	7	7	51	39	12	28	23	65.2727	65.0833	3	33	0.89	246	131	29	34	24	23.5564	39.6164	31.2083	79	27	23	6	1004	100	56
1302	1302	1302	4	7	1	58	39	19	26	32	37.5455	22.75	3	28	0.77	153.182	57	28	32	24	22.451	35.221	28.5955	82	26	19	8	1002	100	54
1303	1303	1303	4	7	2	64	45	19	36	28	19.0833	28.9167	3.36364	21.75	0.581818	178.364	93	28	34	23	17.3621	33.1437	24.2114	58	24	16	10	1003	89	34
1304	1304	1304	4	7	3	65	39	26	29	36	47.1667	68.5	3	32.1667	0.763636	303	168	29	35	23	21.5488	40.2944	30.4178	73	26	19	6	1002	94	49
1305	1305	1305	4	7	4	57	44	13	29	28	50	59.6667	3	29.3636	0.77	242.8	128	27	33	22	18.7518	35.474	25.9618	73	26	20	8	1001	94	53
1306	1306	1306	4	7	5	57	40	17	29	28	119	119.75	3	30.0833	1.29091	247.091	158	29	33	25	25.7337	38.5664	31.9083	79	26	23	5	1004	100	54
1307	1307	1307	4	7	6	39	24	15	16	23	130.583	115.273	3.36364	26.4545	1.55	115.417	170	28	32	24	22.7455	35.6901	28.9685	85	27	21	8	1008	94	64
1308	1308	1308	4	7	7	46	36	10	26	20	54.3333	45.6364	3	29	1.11818	120.5	77	25	28	22	21.1959	30.3685	25.659	85	24	21	6	1009	94	63
1309	1309	1309	4	8	1	63	44	19	27	36	69	67.75	3.41667	28.2727	1.28182	196.167	109	28	32	25	24.9295	35.9956	29.4981	78	25	23	6	1009	94	54
1310	1310	1310	4	8	2	63	44	19	30	33	47.5833	46.5	3.25	26.9091	0.958333	174.167	96	29	34	24	22.4764	37.6926	29.759	68	24	20	6	1009	94	42
1311	1311	1311	4	8	3	53	41	12	17	36	56.6364	67.7273	3.4	31.8	0.936364	254.636	153	30	36	24	22.5746	41.2761	31.4288	69	25	21	6	1009	100	35
1312	1312	1312	4	8	4	47	37	10	22	25	96.8182	97.0833	3.36364	31	1.4	262.333	155	30	34	26	24.4728	37.1671	30.587	73	25	23	8	1009	94	54
1313	1313	1313	4	8	5	49	34	15	18	31	65.5833	64.8333	3.33333	27.3333	0.841667	185.583	103	29	33	25	23.1126	35.6394	29.1495	74	25	22	8	1009	94	44
1314	1314	1314	4	8	6	41	29	12	24	17	97.5833	89.5	3	30.5833	0.958333	192.333	129	29	33	25	24.9295	37.701	31.0765	78	26	21	6	1006	100	58
1315	1315	1315	4	8	7	41	30	11	23	18	19.25	17.9091	3	19.2727	0.625	142.25	69	27	32	23	18.8412	32.5702	24.6791	74	23	20	10	1007	100	44
1316	1316	1316	4	8	1	67	47	20	21	46	31	35.5	3.25	26	0.783333	173.667	95	28	33	23	19.4092	34.1508	26.4818	65	23	17	8	1009	100	32
1317	1317	1317	4	8	2	67	50	17	29	38	46.0833	62.4545	5.63636	35.0833	1.14167	246.583	135	26	32	20	17.0336	34.4321	25.3199	68	24	17	6	1008	94	37
1318	1318	1318	4	8	3	72	57	15	33	39	83.1667	85.0833	3.16667	25.3333	0.933333	176.667	112	30	34	26	23.1834	35.942	29.3265	74	26	23	10	1006	94	50
1319	1319	1319	4	8	4	64	45	19	37	27	86.5833	92.5	3.81818	26.8333	0.95	201.75	114	31	35	27	24.6791	37.6792	30.933	74	27	25	10	1006	89	53
1320	1320	1320	4	8	5	63	48	15	36	27	57.9167	51.8182	3.45455	35.1667	0.85	92.9167	79	29	33	25	24.0506	37.128	30.3353	83	27	22	8	1005	95	60
1321	1321	1321	4	8	6	45	29	16	21	24	21.75	29.1667	3	38	0.658333	70.8333	50	28	32	23	19.779	33.1884	26.9791	69	24	14	8	1005	94	34
1322	1322	1322	4	8	7	48	33	15	22	26	20.8333	43.0833	3.58333	35.6667	0.633333	194.083	104	27	34	21	14.8293	33.3186	22.9198	59	24	14	10	1006	88	30
1323	1323	1323	4	8	1	64	46	18	29	35	20	25.3333	3	27.5	0.566667	103.833	45	24	28	21	16.966	26.8548	21.0764	68	24	16	8	1008	88	44
1324	1324	1324	4	8	2	51	33	18	28	23	23.9167	37.5833	3	29.75	0.575	193.417	96	26	32	19	15.7187	34.4321	25.3199	68	21	18	6	1005	94	40
1325	1325	1325	4	8	3	53	36	17	24	29	62.75	73.75	3.33333	54.25	0.975	73.9167	87	26	28	23	23.1733	30.8198	27.6787	83	24	21	5	1004	94	59
1326	1326	1326	4	8	4	52	30	22	23	29	71.6667	36.25	3	39	1.64167	62.25	99	23	25	22	21.979	26.597	23.4902	94	23	22	6	1002	100	85
1327	1327	1327	4	8	5	56	31	25	21	35	18.1667	21	3	23	0.85	130.417	67	28	33	23	17.4016	32.2162	24.5061	66	23	19	11	1005	94	36
1328	1328	1328	4	8	6	45	27	18	21	24	53.25	58.5	3	34.9167	1.01667	237.5	134	27	32	22	20.7647	35.7575	27.9445	72	23	17	5	1008	100	40
1329	1329	1329	4	8	7	33	21	12	13	20	53.0833	71.75	3.16667	37.5833	0.933333	312.333	179	28	34	22	19.8907	38.0424	28.5034	70	24	21	6	1009	94	43
1330	1330	1330	4	8	1	69	38	31	27	42	51.75	64	4.41667	31.0833	0.908333	182.167	103	29	34	24	20.5855	35.4181	27.7003	63	23	16	8	1011	94	36
1331	1331	1331	4	8	2	63	46	17	30	33	71.0833	83.3333	5.83333	39.4167	0.925	157.583	95	27	30	24	21.0764	29.8892	25.3754	68	23	18	8	1007	89	43
1332	1332	1332	4	8	3	67	45	22	21	46	80.5	88.5833	3.83333	45.5833	1.05	165.083	109	27	32	23	21.5488	35.2138	27.3618	73	24	21	6	1004	94	54
1333	1333	1333	4	8	4	62	45	17	31	31	14.9167	15.0833	3	22.4167	0.383333	86.5	34	24	30	18	8.09359	23.4587	15.5146	47	24	7	13	1011	89	16
1334	1334	1334	4	8	5	65	47	18	28	37	10.3333	23.5	3	30.25	0.341667	102.667	45	23	31	15	6.47093	26.5007	16.0678	44	14	6	10	1016	82	14
1335	1335	1335	4	8	6	49	27	22	21	28	13.9167	31.5833	3.41667	35.75	0.408333	93.25	48	24	33	16	7.81393	29.7737	17.6146	47	15	3	10	1012	82	12
1336	1336	1336	4	8	7	41	36	5	23	18	11.0833	27.4167	3.08333	31.9167	0.316667	104.333	46	24	33	16	7.57445	29.1121	17.2219	43	14	6	10	1012	82	11
1337	1337	1337	4	8	1	74	48	26	30	44	18.3333	44.9167	3.41667	41.9167	0.466667	135.667	66	23	31	16	9.33368	28.6394	17.93	49	17	8	8	1012	88	17
1338	1338	1338	4	8	2	66	49	17	44	22	29.3333	59.1667	3.5	45.3636	0.618182	207.417	109	26	33	18	13.6051	34.0622	23.9928	56	18	11	6	1006	94	21
1339	1339	1339	4	8	3	70	47	23	25	45	15.5833	32.9167	3.5	37.3333	0.445455	97.75	50	26	36	17	5.56052	29.4263	16.2917	37	18	-4	14	997	88	5
1340	1340	1340	4	9	4	62	46	16	28	34	7.08333	30.8182	3.25	28.1667	0.333333	80.6364	39	23	27	19	7.73169	17.305	12.4357	35	15	-2	14	996	78	12
1341	1341	1341	4	9	5	53	41	12	30	23	11.5833	31.6667	3	32.0909	0.4	74.1818	39	25	30	20	16.187	29.7542	22.7408	57	18	12	6	1002	83	26
1342	1342	1342	4	9	6	37	25	12	19	18	20.4167	41.9167	3.16667	32.9167	0.433333	182.333	86	24	31	19	15.2847	31.9601	21.8873	62	19	14	6	1007	94	33
1343	1343	1343	4	9	7	40	29	11	23	17	79.0909	89.9091	5.16667	42.9167	1.03636	198.167	106	25	30	20	14.3106	28.6288	21.1914	69	21	16	10	1009	88	37
1344	1344	1344	4	9	1	75	47	28	36	39	27.6667	35.0833	3.08333	30.8333	0.508333	113.75	54	24	32	17	9.76408	30.2249	18.7928	59	18	11	10	1010	94	19
1345	1345	1345	4	9	2	69	51	18	38	31	22.8333	48.5	3.91667	39	0.533333	109.917		24	32	18	12.0013	30.6868	19.6037	53	19	8	8	1008	94	17
1346	1346	1346	4	9	3	39	26	13	19	20	41.25	64.75	4.91667	37.4167	0.65	193.333	87	24	30	19	13.74	28.7729	20.291	60	18	14	8	1006	88	32
1347	1347	1347	4	9	4	55	32	23	23	32	21	36	3.16667	43.4545	0.566667	125.273	55	24	33	16	8.2929	31.0968	18.4	55	17	5	10	1006	94	17
1348	1348	1348	4	9	5	61	47	14	31	30	17.75	38.6364	3.63636	39.75	0.5	88.4167	53	23	32	16	9.63303	30.8431	18.3923	54	16	8	8	1008	88	15
1349	1349	1349	4	9	6	44	35	9	28	16	16.9167	41.0833	3.66667	40.25	0.475	124.167	54	23	31	16	7.99355	27.3872	16.6225	50	18	9	10	1010	82	20
1350	1350	1350	4	9	7	37	26	11	15	22	31.4167	34.4167	3	27.5833	0.775	137.667	65	20	25	16	9.61006	22.0252	14.9263	77	20	15	10	1014	100	46
1351	1351	1351	4	9	1	63	43	20	30	33	33.1667	42.2727	3	34.0909	0.75	146.167	72	22	28	17	13.2021	28.3791	19.8037	69	18	14	6	1017	94	40
1352	1352	1352	4	9	2	48	32	16	22	26	88.6667	88.5833	3.33333	50.8182	1.025	175.273	118	22	27	18	15.8679	28.7655	21.3738	79	19	17	5	1017	100	45
1353	1353	1353	4	9	3	54	34	20	24	30	98.3333	90.4167	3.83333	47	1.09091	206.083	130	24	30	18	15.1	32.6847	23.4582	78	20	16	6	1016	100	38
1354	1354	1354	4	9	4	49	32	17	18	31	73.1818	81.4545	4.41667	39.25	0.92	210.667	111	24	30	18	14.7603	31.987	22.9673	73	21	15	6	1014	100	33
1355	1355	1355	4	9	5	49	34	15	25	24	129.833	124.545	4.25	38.5455	1.12727	226.818	172	25	30	19	17.0697	33.2452	25.5252	77	23	13	5	1012	100	39
1356	1356	1356	4	9	6	39	25	14	13	26	40.5	40.5833	3.16667	36.6364	0.75	77.75	57	20	23	18	15.6641	22.5261	18.3493	76	19	14	5	1018	94	50
1357	1357	1357	4	9	7	83	64	19	45	38	20.25	16.75	3	30.4167	0.558333	50.8182	42	19	23	15	11.4049	22.3808	16.7314	82	17	13	6	1020	94	54
1358	1358	1358	4	9	1	72	47	25	27	45	11.5	19.75	3	31.6364	0.408333	81	44	19	26	12	3.07202	20.9352	11.64	60	13	7	11	1021	94	21
1359	1359	1359	4	9	2	72	50	22	28	44	19.9167	38.75	3.25	45.2	0.508333	113.273	59	19	27	11	4.08119	24.6717	13.8847	62	14	6	8	1020	94	17
1360	1360	1360	4	9	3	54	38	16	25	29	65.75	88.4545	4.91667	69.5455	0.941667	74.0833	97	19	23	14	10.3433	22.2488	16.7804	73	15	11	5	1019	94	33
1361	1361	1361	4	9	4	57	42	15	27	30	102.25	103.167	6.75	53.2727	1.03636	151	137	20	25	15	11.8241	25.5252	18.4263	77	18	14	5	1015	100	42
1362	1362	1362	4	9	5	49	37	12	19	30	123.5	93.75	3.75	45.5833	1.13333	220	168	21	26	16	12.6495	26.7575	19.4301	81	19	16	6	1012	100	49
1363	1363	1363	4	9	6	46	37	9	23	23	114.667	115.167	4.16667	50.1667	1.075	220.75	156	22	27	17	12.2486	26.3137	19.0128	76	20	15	8	1010	100	49
1364	1364	1364	4	9	7	52	30	22	23	29	157.5	142.333	4.08333	45.8333	1.46667	119.25	211	23	27	19	16.3697	27.831	21.9186	77	20	17	6	1014	94	51
1365	1365	1365	4	9	1	69	50	19	32	37	57.6667	44.6667	3.09091	43	1.16667	93.0833	80	20	22	18	15.9833	21.7179	18.8038	91	19	17	6	1014	100	76
1366	1366	1366	4	9	2	55	38	17	23	32	22.6667	27.0833	3	23.25	0.55	65.75	33	17	22	12	-3.08239	8.87649	2.7623	48	18	0	19	1021	100	18
1367	1367	1367	4	9	3	60	35	25	26	34	15.0833	30.6667	3.11111	35.3636	0.4	69	50	14	21	8	0.0968746	15.3289	6.92708	48	8	-1	8	1026	93	15
1368	1368	1368	4	9	4	50	35	15	20	30	52.25	80.25	5.63636	57.0833	0.641667	120.75	75	13	22	6	-0.227398	19.3687	7.95722	64	11	2	6	1020	100	20
1369	1369	1369	4	9	5	47	33	14	24	23	99.5	131.4	7.27273	71.4167	0.916667	186.667	135	17	24	11	6.31093	22.8819	13.6469	65	13	7	5	1015	94	25
1370	1370	1370	4	10	6	40	28	12	15	25	167.667	191.9	10.5	87.5	1.44167	171.917	220	18	24	13	8.20387	22.5746	14.4885	69	15	7	6	1014	94	24
1371	1371	1371	4	10	7	50	30	20	19	31	179.667	175.75	6	68.75	1.39167	159.25	233	19	25	13	9.05187	25.0041	16.708	72	18	11	5	1013	100	39
1372	1372	1372	4	10	1	45	35	10	25	20	119.583	117.167	3.90909	55.25	1.14167	160.667	159	23	29	17	12.121	29.1495	20.2412	74	19	13	8	1011	100	32
1373	1373	1373	4	10	2	53	31	22	23	30	29.5833	43	4.27273	35.8182	1.09091	61.3	47	17	20	14	4.90121	12.7493	8.74864	76	14	9	13	1015	94	54
1374	1374	1374	4	10	3	50	37	13	21	29	57.3333	58.6667	3	42.6	1.20909	86	83	17	21	12	7.63463	19.5938	14.0952	83	14	11	6	1019	100	49
1375	1375	1375	4	10	4	45	35	10	26	19	68.9167	72	4.41667	46.5	1.625	32.1818	95	15	18	12	7.77323	15.6436	11.6295	86	14	11	6	1025	100	65
1376	1376	1376	4	10	5	51	40	11	30	21	36.5	21.9167	3.08333	41.9167	1.6	43.3333	55	13	15	12	5.15803	9.05417	6.43984	90	13	2	10	1019	100	34
1377	1377	1377	4	10	6	77	47	30	27	50	11.4167	23.5	3	23.8333	0.46	69	33	11	18	5	-12.4348	2.28974	-5.79722	44	5	-6	21	1022	93	14
1378	1378	1378	4	10	7	68	49	19	35	33	32	59.6667	4.41667	49.9167	0.675	60.5833	67	11	18	4	-1.64999	15.1885	6.48391	69	6	-2	5	1023	100	25
1379	1379	1379	4	10	1	68	47	21	32	36	89.3333	124.182	9.54545	78.4545	1.18182	45	122	11	18	5	-0.257092	15.8	6.87311	78	10	4	5	1018	100	38
1380	1380	1380	4	10	2	71	52	19	29	42	112	119.182	7.72727	65.4545	1.39091	78.5455	149	13	19	7	-1.4906	13.4974	5.74919	76	11	6	10	1022	94	46
1381	1381	1381	4	10	3	47	37	10	28	19	81.8333	100.75	5.83333	62.25	1.19167	80.5833	107	15	18	12	9.31882	16.9282	13.0557	74	12	7	3	1024	94	50
1382	1382	1382	4	10	4	59	39	20	19	40	153.583	158.5	4.75	71.3333	1.51667	107.417	206	14	21	9	4.63978	20.2938	10.8697	83	14	9	5	1019	100	50
1383	1383	1383	4	10	5	65	47	18	26	39	242	227.917	6.08333	88.4167	1.95833	111.333	292	17	22	12	8.56563	22.1569	15.1142	88	15	11	5	1021	100	49
1384	1384	1384	4	10	6	49	29	20	18	31	188.083	172.083	4.33333	83.6667	1.86667	8.58333	236	13	17	9	6.22892	16.5142	11.2412	88	14	8	3	1022	100	65
1385	1385	1385	4	10	7	40	30	10	21	19	118.25	85.1667	3.5	57.1667	1.00833	77	153	16	19	11	6.47583	16.9484	12.889	85	14	11	6	1018	100	54
1386	1386	1386	4	10	1	81	58	23	39	42	59.4167	70.5	3.16667	50.5833	0.866667	87.3333	85	15	22	8	0.839257	18.4037	9.27486	69	13	3	8	1021	100	21
1387	1387	1387	4	10	2	67	48	19	33	34	121.5	153.75	5.66667	69.4167	1.75833	25.3333	160	16	18	14	10.9224	16.2077	13.5292	84	14	12	5	1020	94	70
1388	1388	1388	4	10	3	65	48	17	29	36	226.333	220.25	5.25	79	2.21667	69.75	278	17	20	13	9.8905	19.3499	15.178	89	16	13	5	1016	100	73
1389	1389	1389	4	10	4	67	46	21	27	40	87.4167	89.75	6.75	50.25	1.36667	45.25	115	13	17	10	1.95338	10.6572	5.6012	73	15	4	10	1022	100	37
1390	1390	1390	4	10	5	65	44	21	29	36	42.9167	25.5	3.16667	39.0909	0.791667	43.75	60	11	12	10	3.96023	6.46563	5.20556	88	10	7	8	1019	100	67
1391	1391	1391	4	10	6	48	34	14	27	21	14.0833	15.6667	3	27.75	0.533333	42.5833	38	11	15	8	-1.40215	6.95023	2.11093	65	10	2	11	1023	94	36
1392	1392	1392	4	10	7	52	40	12	27	25	27.5833	46.25	3.75	41.3333	0.6	47.6667	55	10	16	5	-0.659665	12.3317	5.08926	64	8	-2	5	1023	93	18
1393	1393	1393	4	10	1	62	43	19	29	33	63.0833	107.833	3.41667	55.4167	1.10833	8.25	87	8	12	5	-0.0558056	8.42703	3.50488	85	8	4	5	1017	100	65
1394	1394	1394	4	10	2	75	53	22	35	40	98.5833	131	3.5	71.8333	1.43333	15.3333	133	11	18	5	-0.142071	16.0718	7.04609	82	10	4	5	1014	100	48
1395	1395	1395	4	10	3	85	55	30	37	48	40.0833	75.0909	3.90909	48	0.76	60.7273	69	13	18	8	-1.82637	9.90128	3.91457	53	9	-8	11	1024	100	17
1396	1396	1396	4	10	4	64	42	22	25	39	30	50	5.18182	50.3	0.990909	20.6364	63	9	10	7	-0.156641	3.39383	2.19932	74	8	2	8	1027	100	43
1397	1397	1397	4	10	5	70	50	20	27	43	11.1667	21.25	3.08333	28.0833	0.383333	66.25	38	8	13	3	-9.6257	1.51858	-4.13848	47	7	-13	14	1030	100	10
1398	1398	1398	4	10	6	53	35	18	21	32	25.3333	56.9167	4.83333	45	0.590909	54.9091	59	6	13	-2	-9.15598	7.75989	-0.350686	60	0	-8	6	1031	100	15
1399	1399	1399	4	10	7	37	28	9	20	17	41.9167	74.3636	5.66667	40.3333	0.763636	62.25	66	6	12	1	-8.83046	3.49482	-3.33562	54	1	-16	10	1027	87	9
1400	1400	1400	4	10	1	55	41	14	29	26	8.66667	22.8182	3.72727	18.3333	0.3	64.3333	29	2	7	-3	-19.9446	-9.5736	-14.7881	22	-10	-22	19	1037	47	6
1401	1401	1401	4	11	2	64	41	23	30	34	43.8333	72	7.91667	53.0833	0.752917	46	69	1	8	-6	-13.4915	1.74434	-6.0088	55	-3	-13	6	1034	93	19
1402	1402	1402	4	11	3	92	69	23	42	50	101	139.333	9.41667	77	1.37325	41.75	140	4	13	-3	-10.1983	7.85855	-2.53767	62	0	-5	6	1026	93	25
1403	1403	1403	4	11	4	84	54	30	33	51	191.583	235.75	9.41667	103.167	2.47208	20.0833	243	4	12	-2	-8.09057	8.24223	-1.32825	81	5	-3	5	1018	100	51
1404	1404	1404	4	11	5	87	58	29	32	55	240.167	265.333	5.41667	118.167	3.33125	20.0909	292	6	12	-1	-6.79567	8.70423	1.30479	91	6	-1	5	1009	100	63
1405	1405	1405	4	11	6	51	37	14	20	31	176.833	176.917	4.58333	93.25	3.0515	55.8333	230	11	18	5	-2.27083	13.9038	4.90285	81	8	1	8	1015	100	40
1406	1406	1406	4	11	7	60	37	23	21	39	70.8333	75	9.41667	55.25	1.17958	51.8333	95	7	10	4	-4.20579	2.50378	-0.883045	52	1	-6	8	1027	81	23
1407	1407	1407	4	11	1	82	59	23	42	40	35.75	38.4167	3.41667	37.4167	0.760667	56.25	53	8	13	4	-9.91304	0.167913	-5.50313	48	3	-10	16	1030	87	15
1408	1408	1408	4	11	2	88	68	20	43	45	38.1667	61.25	6.91667	50.5833	0.839583	50.0833	67	4	11	-3	-9.56296	6.00821	-1.94492	58	-1	-8	5	1034	93	17
1409	1409	1409	4	11	3	74	49	25	32	42	154.833	189.333	12.9167	83.4167	2.49625	7.41667	208	2	7	-2	-8.14278	2.07543	-3.68501	78	2	-4	5	1029	93	55
1410	1410	1410	4	11	4	64	46	18	27	37	149.25	156.583	7.83333	68.75	1.75933	33.5833	199	6	11	0	-8.25018	4.29742	-1.53493	67	3	-9	8	1015	93	27
1411	1411	1411	4	11	5	67	53	14	25	42	79.3333	118.417	7.16667	61.1667	1.5765	30.9167	110	4	10	-1	-7.15152	5.41292	-1.56956	72	2	-4	5	1014	100	36
1412	1412	1412	4	11	6	53	40	13	26	27	74.3333	121.083	9.66667	65.25	1.4705	46.3333	100	7	13	0	-8.31062	6.55722	-0.486824	64	5	-2	8	1020	87	37
1413	1413	1413	4	11	7	55	37	18	28	27	98.6667	155.5	10.5	70.1667	2.23783	6.83333	132	8	9	5	-0.285847	4.41281	3.22207	77	6	3	5	1017	93	65
1414	1414	1414	4	11	1	94	63	31	40	54	37.3333	71.9167	4	33.8333	0.822083	68.0833	62	8	14	2	-10.2623	2.79531	-3.82734	36	5	-18	13	1022	100	4
1415	1415	1415	4	11	2	90	67	23	42	48	44.0833	81.1667	12.75	61	1.41908	36.1667	79	3	11	-3	-9.6599	5.74874	-3.20078	52	1	-14	5	1026	81	8
1416	1416	1416	4	11	3	69	50	19	31	38	99.25	142.583	15.9167	78.9167	2.17542	35.0833	132	6	12	0	-6.7696	7.08022	-0.0116451	71	2	-3	6	1021	100	26
1417	1417	1417	4	11	4	84	60	24	42	42	114.583	160.083	22.5833	70	2.56742	11.1667	149	3	7	1	-5.04891	1.71223	-2.826	67	2	-2	5	1023	100	44
1418	1418	1418	4	11	5	78	56	22	36	42	191.417	269.083	19	87.25	3.73567	3.5	242	7	8	6	1.05822	3.43418	2.24052	83	7	1	5	1015	100	54
1419	1419	1419	4	11	6	46	29	17	20	26	119.833	132.917	9.16667	57.6364	1.77475	68.25	165	10	16	4	-3.83043	10.3515	3.07018	66	7	-7	8	1018	100	10
1420	1420	1420	4	11	7	44	38	6	25	19	50.9167	42.3333	4.16667	38.5	1.11433	41.6667	70	3	6	1	-10.324	-4.5726	-8.05123	82	4	-2	13	1025	93	62
1421	1421	1421	4	11	1	90	66	24	55	35	9.41667	13.3333	3	13.6667	0.355667	64.5	30	-2	1	-4	-23.9305	-18.5438	-21.7908	58	-1	-20	24	1032	89	17
1422	1422	1422	4	11	2	57	31	26	20	37	8.25	20.9167	4.25	19.3333	0.39825	60.5	28	-3	0	-7	-30.954	-23.7158	-26.8315	29	-15	-22	29	1039	40	12
1423	1423	1423	4	11	3	69	46	23	31	38	18.8333	31.75	8.08333	33.1667	0.562083	54.0833	44	-3	3	-9	-22.4631	-9.97549	-16.2669	33	-11	-21	14	1035	68	16
1424	1424	1424	4	11	4	85	56	29	46	39	74.0833	102.75	17.5833	67.5833	1.432	39.4167	102	-3	4	-9	-16.6793	-2.8326	-10.3761	51	-7	-14	6	1029	80	19
1425	1425	1425	4	11	5	77	53	24	32	45	159.5	200.833	23.3333	94.5833	2.62682	11.8333	214	-1	5	-7	-13.7604	-0.717176	-7.33881	62	-3	-11	5	1025	86	24
1426	1426	1426	4	11	6	40	32	8	24	16	254.833	373.167	21.1667	113.5	3.45227	30.75	315	2	10	-5	-12.2686	4.51063	-4.64097	67	-2	-13	6	1021	100	19
1427	1427	1427	4	11	7	50	33	17	25	25							68	1	8	-5	-15.3884	-1.44453	-9.04704	44	-3	-18	10	1028	93	8
1428	1428	1428	4	11	1	85	56	29	42	43	61.75	97.1667	17.8333	74.75	1.63367	27.1667	97	1	8	-7	-13.8558	2.40898	-5.33046	54	-6	-12	5	1032	86	13
1429	1429	1429	4	11	2	64	43	21	28	36	100	143.2	28	83.6	2.7912	5.4	129	-1	4	-6	-13.3498	-2.43043	-7.96389	66	-2	-8	6	1034	93	38
1430	1430	1430	4	11	3	68	45	23	30	38	85.9167	121.583	13.8333	64	2.06808	67.1667	117	3	11	-4	-12.7455	3.86497	-5.17585	57	-1	-10	8	1025	100	15
1431	1431	1431	4	12	4	70	48	22	32	38	31.5	49.9167	8.33333	45.3333	0.794667	68.1667	60	3	10	-4	-13.0004	2.01829	-5.6006	40	-6	-15	8	1032	80	8
1432	1432	1432	4	12	5	80	55	25	38	42	95.75	119.5	19.1667	83.1667	2.04633	26.6667	129	2	10	-6	-12.7529	4.84652	-4.15039	58	-4	-10	5	1029	86	24
1433	1433	1433	4	12	6	50	35	15	30	20	201.833	234.667	23.6667	110.083	3.30125	19.5	259	1	8	-5	-10.0574	4.55137	-3.47564	75	1	-6	3	1021	93	33
1434	1434	1434	4	12	7	43	34	9	26	17	239	268.667	17.5	99.5833	3.46425	35.25	302	3	10	-3	-10.0529	4.67246	-3.42606	71	1	-6	6	1017	100	24
1435	1435	1435	4	12	1	82	61	21	48	34	43	56.3333	7.75	40.5	0.9865	67.25	60	1	7	-5	-17.4467	-4.54814	-11.0821	47	-1	-21	13	1028	93	5
1436	1436	1436	4	12	2	61	41	20	23	38	80.5	118.833	20.5833	88.4167	2.20833	19.5	112	-2	6	-9	-14.5793	1.47192	-7.21258	51	-7	-14	3	1023	74	14
1437	1437	1437	4	12	3	62	41	21	29	33	122.917	162.333	21.8333	95.5833	2.53267	32	170	1	8	-6	-14.8529	0.45039	-7.34383	58	-3	-11	8	1023	80	26
1438	1438	1438	4	12	4	77	59	18	34	43	79.6	105	9	49.6	1.619	76.2	114	2	9	-4	-16.3505	-2.20857	-9.93654	50	-1	-16	13	1019	93	8
1439	1439	1439	4	12	5	69	41	28	26	43	23.9167	38.3333	9.25	40.75	0.74525	58.6667	54	0	6	-6	-16.4847	-3.76712	-10.1941	40	-8	-17	10	1029	80	12
1440	1440	1440	4	12	6	53	31	22	18	35	49.4167	69.1667	14.6667	63.5	1.44383	35.0833	80	-1	6	-8	-15.6369	-0.628083	-8.24482	51	-8	-17	6	1029	80	13
1441	1441	1441	4	12	7	48	36	12	26	22	165.667	195.583	33.5	99.5	3.23275	14.5	219	-2	4	-7	-13.7246	-1.75724	-8.36898	65	-3	-12	5	1025	80	40
1442	1442	1442	4	12	1	73	53	20	33	40	217.5	227.5	36.625	99.625	2.71913	34.625	271	2	7	-3	-10.1499	0.946194	-4.68751	65	-2	-5	6	1025	93	38
1443	1443	1443	4	12	2	67	36	31	27	40	45.5	41	9.33333	47.4167	1.09082	56	68	1	5	-3	-13.4345	-4.99357	-9.24197	35	-3	-18	10	1031	93	13
1444	1444	1444	4	12	3	60	44	16	23	37	27.4167	41.0833	10.9167	44.75	0.809583	55.3333	58	-2	4	-7	-18.3421	-6.89565	-13.178	30	-11	-19	11	1033	59	10
1445	1445	1445	4	12	4	42	26	16	21	21	25.1667	51.25	9.66667	40.9167	0.840167	66.1667	54	-2	5	-9	-21.7018	-6.97855	-14.4214	39	-10	-20	13	1033	79	9
1446	1446	1446	4	12	5	71	48	23	34	37	109.917	137.417	21.3333	89.75	2.15408	21.3333	149	-1	7	-9	-14.5486	2.68299	-6.08864	54	-7	-13	3	1026	80	21
1447	1447	1447	4	12	6	51	35	16	26	25	189.5	211.5	30.8333	103.417	3.16692	18.25	246	-1	5	-7	-13.7127	-0.602155	-7.26389	66	-3	-10	5	1023	93	35
1448	1448	1448	4	12	7	51	37	14	28	23	201	201.2	22.4	97.4	3.3424	30.8	271	0	8	-7	-14.3888	2.20391	-6.83004	68	-3	-8	6	1024	93	32
1449	1449	1449	4	12	1	85	57	28	41	44	218.583	219.25	22.25	108.583	3.94983	22.75	273	1	9	-6	-12.624	4.07235	-5.02725	68	-3	-8	5	1025	100	29
1450	1450	1450	4	12	2	80	59	21	35	45	370.833	380.167	9.08333	134.917	7.77392	10.25	418	-2	0	-5	-11.2072	-5.62638	-7.88177	93	-2	-5	5	1029	100	75
1451	1451	1451	4	12	3	75	50	25	38	37	395.083	398.417	11.9167	156.083	7.954	13.75	431	0	4	-3	-9.15907	-1.27463	-5.82784	83	-1	-3	5	1026	100	57
1452	1452	1452	4	12	4	68	46	22	30	38	55.25	53.75	5.5	32.0833	1.21008	66.4167	79	1	6	-4	-18.6004	-7.96712	-13.3337	40	-2	-14	16	1024	93	14
1453	1453	1453	4	12	5	68	45	23	29	39	33.9167	40.1667	9.08333	47.4167	0.830333	50.3333	62	-2	4	-7	-17.5109	-5.90072	-12.2866	41	-10	-16	10	1030	68	16
1454	1454	1454	4	12	6	52	34	18	21	31	121.417	143.333	25.1667	88.9167	2.65508	18.75	160	-2	4	-8	-14.8155	-1.83767	-8.42118	62	-8	-12	5	1031	86	27
1455	1455	1455	4	12	7	44	28	16	15	29	146.667	159.083	28.9167	95.1667	2.78575	7.41667	195	-3	1	-7	-12.2411	-3.54061	-7.93678	72	-4	-9	3	1029	86	47
1456	1456	1456	4	12	1	67	45	22	30	37	39.5833	41.5833	14.9167	45.25	0.922167	60.4167	59	-1	4	-5	-15.4718	-5.98115	-11.2883	38	-5	-20	10	1031	75	12
1457	1457	1457	4	12	2	65	46	19	27	38	41.8333	57.75	8.91667	43	0.8475	56.9167	59	-3	3	-9	-19.6018	-7.02558	-13.3699	39	-7	-19	10	1035	74	12
1458	1458	1458	4	12	3	67	50	17	36	31	61.0833	68.9167	10.25	41.25	1.07658	59.5	87	-2	3	-6	-17.0946	-7.5257	-12.8822	47	-5	-20	11	1033	86	9
1459	1459	1459	4	12	4	60	47	13	32	28	63.1667	87	11.4167	51.3333	1.09975	41.5833	88	-4	2	-9	-19.6324	-8.16231	-14.4603	36	-8	-19	10	1035	74	13
1460	1460	1460	4	12	5	54	39	15	23	31	202.333	242.75	20.6364	98.75	3.17792	13.6667	262	-6	1	-12	-18.9531	-5.02725	-12.624	68	-7	-14	5	1029	86	37
1461	1461	1461	4	12	6	44	30	14	18	26	292.75	329.667	21.8333	128.25	4.51942	12.9167	351	-3	3	-9	-14.3546	-1.27609	-7.92062	73	-5	-12	3	1027	93	33
